# Supplementary material for: Biomechanical analysis of an unpowered hip flexion orthosis on individuals with and without multiple sclerosis
Source: J Neuroeng Rehabil. 2021 Jun 27;18:104. doi: 10.1186/s12984-021-00891-7 (PMC8237473; doi:10.1186/s12984-021-00891-7)
Supplement: Supplementary file 1 — Additional file 1. ANOVA numerical results including effect sizes and results from non-device-wearing leg. [file 12984_2021_891_MOESM1_ESM.xlsx]

## Sheet: Ankle
Ankle joint ANOVA results
mean (std dev), * indicates significantly different from N1 baseline (p < 0.05)
Device leg										Non-device leg
Stance phase plantar flexion peak (deg)										Stance phase plantar flexion peak (deg)
C01	7.1597 (0.8552)	*8.7523 (0.8228)		*9.6118 (0.5254)	*9.2421 (0.7835)	6.1162 (0.7906)	6.7566 (1.129)	0.73513		C01	9.7412 (1.47)	10.2057 (0.5682)		*11.2931 (0.8489)	*11.2955 (1.3077)	9.4323 (0.7384)	*7.485 (1.537)	0.58825
C02	6.6187 (1.0126)	7.3598 (0.6306)	6.6164 (0.8768)	*7.8706 (0.881)	*8.8933 (0.6328)	*7.874 (0.6634)	*8.7559 (0.5587)	0.5769		C02	3.8356 (0.9459)	4.5436 (0.7785)	*5.0099 (0.4932)	*5.6164 (0.9411)	*5.1152 (0.6696)	3.9864 (0.4377)	*6.2445 (0.8294)	0.55674
C04	13.8857 (0.1628)	13.4861 (0.362)	13.6881 (0.4935)	13.5437 (0.4249)	*14.5568 (0.3583)	14.1796 (0.3438)	*14.5634 (0.584)	0.54114		C04	14.7795 (0.5325)	14.3432 (0.466)	14.7086 (0.4275)	14.4891 (0.5397)	*14.083 (0.3824)	14.555 (0.3421)	14.8084 (0.5373)	0.22907
C05	11.0255 (0.8299)	*12.3289 (0.9011)	*12.8291 (1.1374)	*13.4972 (0.6885)	*12.6121 (0.9665)	11.3104 (0.7991)	11.466 (0.5535)	0.51701		C05	11.2498 (1.2416)	11.5003 (0.564)	12.2309 (1.0053)	12.2804 (0.9266)	11.961 (0.741)	11.6639 (0.624)	11.127 (0.6889)	0.21362
MS1	0.0527 (0.6638)	*1.3903 (1.0754)	*2.1703 (0.9395)	*3.4707 (0.5748)	*3.2222 (0.7837)	*3.1813 (0.6854)	*2.0559 (0.6148)	0.69851		MS1	-0.0295 (1.0012)	1.9937 (1.7142)	*3.959 (1.1284)	*4.1595 (1.7544)	*4.8377 (1.7993)	*5.4969 (1.41)	1.7721 (1.4835)	0.62295
MS2	-6.2065 (1.1288)	-7.1139 (0.4488)	-5.6299 (0.6387)	*-4.4332 (1.1536)	*-4.9775 (0.4405)	*-4.3683 (1.1997)	-5.6479 (0.5569)	0.55682		MS2	-5.7586 (0.9729)	*-7.3531 (0.2859)	-6.5329 (1.3056)	-6.7608 (0.6409)	*-6.9316 (0.5768)	-6.1103 (1.124)	*-7.693 (0.5851)	0.37321
MS3	3.7845 (0.5871)	4.066 (0.5637)	3.6261 (0.5061)	3.8623 (0.392)	*4.5377 (0.4893)	4.0177 (0.4112)	*4.83 (0.3939)	0.43049		MS3	8.7232 (0.8416)	10.0318 (1.2819)	7.0703 (2.1364)	9.8492 (0.7981)	10.2446 (0.9522)	9.8686 (0.914)	9.7208 (1.2938)	0.43208
MS4	5.6012 (0.6941)	6.016 (0.8825)	5.4311 (0.4569)	*4.5791 (0.97)	*6.9617 (0.7452)	*7.1425 (0.7053)	*8.0753 (0.5419)	0.71715		MS4	3.2878 (0.7625)	*5.626 (1.1083)	3.3976 (1.6074)	*8.7067 (0.9884)	*5.6602 (0.7346)	2.7582 (1.1474)	*5.4725 (0.7921)	0.78172
	N1	N2	N3	N4	B1	B2	B3	η^2			N1	N2	N3	N4	B1	B2	B3	η^2
Swing phase plantar flexion peak (deg)										Swing phase plantar flexion peak (deg)
C01	29.0938 (1.8601)	28.8916 (2.8241)		27.9673 (1.953)	27.1959 (2.8917)	25.9432 (4.475)	25.7167 (2.0197)	0.19474		C01	34.4872 (2.4488)	33.861 (1.6446)		34.0041 (1.8711)	33.936 (0.9057)	36.44 (0.9573)	32.8387 (1.9392)	0.3099
C02	13.515 (1.845)	14.0114 (1.3877)	14.9326 (2.5069)	13.2017 (1.6507)	14.1612 (2.2228)	15.053 (1.3741)	14.2019 (1.6616)	0.11331		C02	6.618 (1.2971)	8.4415 (1.0072)	7.7294 (1.5992)	7.9785 (1.3277)	6.5299 (2.0557)	8.2688 (0.9502)	6.3162 (1.5752)	0.26822
C04	19.4655 (1.3641)	18.5633 (0.7979)	*16.6172 (0.8187)	*15.9947 (0.8577)	*17.0905 (1.1018)	*14.7813 (0.7482)	19.6947 (1.0797)	0.76813		C04	20.589 (1.1579)	20.9676 (1.0614)	19.839 (0.4662)	20.1887 (0.5876)	20.2537 (0.6129)	19.7651 (0.7049)	21.2804 (1.0713)	0.29654
C05	22.6643 (1.9595)	*20.1425 (0.8463)	*19.7282 (1.2562)	*20.6122 (0.9927)	*20.4995 (1.2794)	*19.021 (1.3492)	*19.9159 (1.8783)	0.38147		C05	19.1119 (1.1482)	17.7211 (1.1356)	*17.3038 (1.4045)	*16.9026 (0.6546)	17.4098 (1.4489)	18.4798 (1.7454)	17.5692 (1.342)	0.24252
MS1	-0.8338 (0.4813)	0.0692 (1.957)	*1.4882 (1.8194)	*2.3718 (1.7751)	1.0485 (1.5499)	*1.9964 (1.8887)	0.1284 (0.7721)	0.34296		MS1	7.3915 (2.01)	*12.5846 (3.5048)	*12.0695 (2.6256)	*14.4609 (3.4027)	*17.5712 (2.7801)	*18.0066 (2.1453)	*14.5565 (3.7298)	0.5882
MS2	-6.8808 (0.8125)	*-8.5848 (0.5519)	-6.6073 (0.8099)	*-5.2759 (0.9745)	-8.2072 (0.4465)	*-3.7601 (1.8384)	-6.3608 (1.2386)	0.70389		MS2	-4.5749 (0.6504)	-4.1813 (0.8681)	*-1.8721 (0.4709)	*-1.7575 (1.6223)	-3.432 (0.7621)	*0.4235 (1.8342)	*-2.2465 (0.9018)	0.68938
MS3	1.2313 (0.4021)	1.5246 (0.3194)	0.8757 (0.3911)	1.2812 (0.4665)	1.4386 (0.557)	0.7705 (0.497)	*1.8966 (0.2375)	0.44211		MS3	5.6824 (1.5917)	7.0578 (2.3315)	5.3803 (1.114)	4.6646 (0.8469)	*9.5485 (0.9891)	4.6976 (1.0683)	7.3384 (1.9138)	0.56898
MS4	10.4443 (0.7639)	11.5747 (1.1508)	11.9204 (0.8003)	10.1222 (1.875)	*12.6782 (1.309)	11.2102 (1.1424)	*12.8187 (1.6128)	0.3782		MS4	11.9153 (1.7962)	12.7312 (1.2816)	10.6888 (1.1548)	*18.8879 (1.6712)	12.6245 (1.7451)	11.6807 (1.2689)	13.8921 (1.8418)	0.73996
	N1	N2	N3	N4	B1	B2	B3	η^2			N1	N2	N3	N4	B1	B2	B3	η^2
Dorsiflexion peak (deg)										Dorsiflexion peak (deg)
C01	3.9902 (0.3972)	*3.2231 (0.57)		4.4012 (0.5488)	4.1368 (0.5526)	3.641 (0.377)	*2.8728 (0.7717)	0.50558		C01	2.0649 (0.7588)	1.3962 (0.7659)		1.702 (0.5996)	1.2563 (0.6714)	*0.5304 (0.5424)	*1.1916 (0.4015)	0.38052
C02	11.4942 (0.5997)	11.5913 (0.4756)	12.0265 (0.5243)	*12.2082 (0.4578)	12.0364 (0.5707)	*12.4577 (0.4511)	*12.3471 (0.5126)	0.32155		C02	17.635 (0.6735)	18.0249 (0.5731)	*18.6667 (0.6258)	17.8506 (0.369)	18.2442 (0.4933)	17.8059 (0.284)	*19.2734 (0.5159)	0.5388
C04	9.0985 (0.5654)	*8.1285 (0.4685)	9.2798 (0.3382)	9.7369 (0.2015)	9.5168 (0.7435)	9.5363 (0.4488)	*7.6645 (0.7672)	0.67039		C04	8.0561 (0.754)	7.6693 (0.3319)	*8.748 (0.5152)	8.5576 (0.3825)	8.0042 (0.4139)	*8.7803 (0.5044)	*7.1166 (0.4195)	0.59615
C05	13.5568 (0.6794)	*12.4495 (0.768)	13.2907 (0.6332)	12.7597 (0.5632)	12.9563 (0.9293)	14.3907 (0.89)	13.7784 (0.6544)	0.43005		C05	13.2452 (0.4861)	13.443 (0.5379)	13.9791 (0.8626)	*14.4632 (0.5188)	13.9049 (0.514)	*14.3681 (0.5976)	13.6915 (0.8469)	0.31982
MS1	13.3389 (0.7884)	*10.8536 (1.8323)	12.3222 (1.9588)	12.1693 (1.9792)	12.0925 (1.5309)	12.0217 (1.3111)	12.5837 (1.2514)	0.17508		MS1	13.4638 (1.2091)	13.0915 (1.1108)	12.8484 (1.1633)	12.5837 (0.6905)	13.0071 (0.5312)	12.87 (1.1481)	13.1172 (1.6292)	0.05393
MS2	16.489 (0.7475)	17.2785 (0.7067)	15.3635 (0.8876)	15.5008 (1.2309)	15.6277 (0.8758)	*14.6989 (1.6375)	15.1831 (0.6876)	0.40888		MS2	12.8334 (1.5663)	11.5861 (1.1429)	*10.1013 (0.6751)	*10.7486 (0.9558)	11.4249 (0.89)	*10.0006 (1.2261)	11.4138 (1.0395)	0.429
MS3	5.9218 (0.6632)	5.2815 (0.9613)	5.8729 (0.9407)	5.5091 (0.5754)	6.6551 (0.7329)	5.8529 (0.6205)	6.02 (0.5883)	0.24409		MS3	8.6355 (0.567)	8.2686 (0.4413)	8.7875 (0.5689)	8.7204 (0.4457)	8.8319 (0.5846)	*9.6792 (1.107)	8.826 (0.6922)	0.28144
MS4	13.3094 (0.6958)	*12.3793 (0.9783)	13.0834 (0.3806)	*12.2707 (0.8196)	*11.9329 (0.5108)	*12.1121 (0.4208)	12.6472 (0.5992)	0.36025		MS4	10.9848 (0.6632)	*9.9544 (0.3017)	10.9639 (0.4179)	*9.3902 (0.659)	10.2984 (0.9387)	10.3839 (0.7191)	*9.867 (0.892)	0.40495
	N1	N2	N3	N4	B1	B2	B3	η^2			N1	N2	N3	N4	B1	B2	B3	η^2
Ankle positive work (J/kg)										Ankle positive work (J/kg)
C01	0.1676 (0.0209)	0.1644 (0.0164)		0.1715 (0.0135)	0.1845 (0.0209)	0.1737 (0.0151)	0.1731 (0.0218)	0.11515		C01	0.1553 (0.0126)	0.1748 (0.0128)		0.1687 (0.0151)	0.1732 (0.0116)	0.1668 (0.0206)	0.1528 (0.0173)	0.25005
C02	0.0667 (0.0113)	0.0784 (0.0103)	0.0708 (0.0102)	*0.0867 (0.0109)	0.0704 (0.0085)	0.0784 (0.0064)	0.0658 (0.0061)	0.38793		C02	0.0642 (0.0128)	0.077 (0.0121)	0.067 (0.0065)	0.0719 (0.0087)	0.0643 (0.0097)	0.0687 (0.0067)	0.0723 (0.0085)	0.18834
C04	0.1601 (0.0156)	0.1562 (0.0106)	0.1704 (0.0359)	0.1577 (0.0092)	0.1662 (0.0092)	0.1532 (0.0144)	0.1483 (0.0167)	0.14113		C04	0.2388 (0.112)	0.2043 (0.0469)	0.2898 (0.1004)	0.3228 (0.1213)	0.1546 (0.02)	0.1845 (0.0408)	0.2029 (0.0797)	0.33146
C05	0.1337 (0.0087)	0.1373 (0.0082)	0.1291 (0.0158)	0.1331 (0.009)	0.1275 (0.0167)	0.1326 (0.0136)	0.129 (0.0075)	0.072302		C05	0.1194 (0.015)	0.1191 (0.015)	0.1242 (0.0195)	0.1211 (0.0125)	0.1177 (0.0129)	0.1244 (0.0148)	0.1277 (0.0103)	0.055274
MS1	0.0352 (0.0043)	0.0351 (0.0055)	0.042 (0.0049)	0.046 (0.0091)	0.0438 (0.0079)	*0.0535 (0.0091)	*0.0475 (0.0123)	0.39507		MS1	0.0579 (0.0093)	*0.0761 (0.0165)	*0.0766 (0.0119)	*0.0896 (0.0135)	*0.0933 (0.017)	*0.1023 (0.0128)	*0.0838 (0.009)	0.53123
MS2	0.0421 (0.0059)	*0.0306 (0.0035)	*0.0327 (0.0083)	*0.0307 (0.0078)	*0.0256 (0.0038)	0.0377 (0.0067)	0.0361 (0.0075)	0.40279		MS2	0.0139 (0.0065)	*0.0064 (0.003)	0.0111 (0.0067)	0.0114 (0.004)	0.0125 (0.0045)	0.0128 (0.0047)	0.0147 (0.0043)	0.2197
MS3	0.0256 (0.0032)	0.0295 (0.0018)	0.0254 (0.0039)	*0.03 (0.0036)	*0.0321 (0.0037)	0.0234 (0.0031)	*0.0323 (0.0028)	0.53095		MS3	0.0516 (0.0039)	0.0548 (0.0136)	0.0536 (0.006)	0.0469 (0.0104)	*0.0776 (0.0137)	0.0415 (0.0074)	0.0587 (0.0122)	0.54385
MS4	0.0631 (0.0056)	0.065 (0.0081)	0.0661 (0.0043)	0.0558 (0.0089)	0.0606 (0.0039)	0.0613 (0.0048)	0.0636 (0.01)	0.18956		MS4	0.0736 (0.0074)	*0.0869 (0.0079)	0.0728 (0.0111)	*0.0503 (0.0072)	*0.092 (0.0067)	0.0756 (0.01)	0.0839 (0.0052)	0.72858
	N1	N2	N3	N4	B1	B2	B3	η^2			N1	N2	N3	N4	B1	B2	B3	η^2
Ankle negative work (J/kg)										Ankle negative work (J/kg)
C01	0.0985 (0.0159)	0.098 (0.0103)		0.0985 (0.016)	0.0971 (0.0142)	0.0971 (0.0121)	0.0936 (0.0079)	0.018197		C01	0.0624 (0.0083)	0.0692 (0.0099)		0.0731 (0.0084)	0.0729 (0.0109)	0.0547 (0.0081)	0.052 (0.0086)	0.48621
C02	0.135 (0.0149)	0.148 (0.009)	*0.1575 (0.0094)	*0.1662 (0.0159)	*0.1575 (0.0112)	0.1321 (0.0106)	*0.1604 (0.0115)	0.52909		C02	0.1862 (0.0189)	0.1868 (0.0163)	0.1951 (0.0094)	0.1926 (0.0121)	0.2029 (0.0153)	0.1741 (0.0148)	0.2061 (0.0137)	0.34294
C04	0.1282 (0.012)	0.1414 (0.0101)	0.1375 (0.0098)	0.1351 (0.0087)	0.1413 (0.0122)	0.1351 (0.0129)	0.1306 (0.0141)	0.15091		C04	0.1777 (0.0289)	0.1506 (0.0066)	0.1535 (0.0243)	0.1693 (0.025)	0.1516 (0.0182)	*0.1476 (0.0142)	0.1685 (0.0131)	0.24723
C05	0.2011 (0.0099)	0.2044 (0.013)	0.1982 (0.0125)	0.2096 (0.0123)	0.2041 (0.0147)	0.2127 (0.0155)	0.2188 (0.0153)	0.21213		C05	0.1815 (0.0113)	0.1892 (0.0096)	0.1898 (0.0155)	0.1916 (0.0122)	0.1907 (0.0131)	0.18 (0.0131)	0.1905 (0.0194)	0.10246
MS1	0.0183 (0.0066)	0.0259 (0.0069)	0.0275 (0.0078)	0.0206 (0.0105)	0.0205 (0.006)	0.022 (0.0068)	0.0147 (0.0039)	0.2593		MS1	0.0591 (0.0101)	0.0546 (0.0155)	0.0581 (0.0088)	0.0616 (0.0092)	0.0638 (0.0082)	0.0625 (0.0066)	0.0584 (0.0076)	0.088405
MS2	0.043 (0.0058)	0.0391 (0.0048)	*0.0314 (0.0082)	*0.0315 (0.0066)	*0.0313 (0.0056)	*0.0284 (0.0098)	0.0412 (0.0066)	0.39854		MS2	0.0177 (0.0055)	0.0188 (0.0055)	0.0157 (0.0068)	0.0133 (0.0053)	0.0201 (0.0044)	*0.0103 (0.0051)	0.0148 (0.0053)	0.26851
MS3	0.0347 (0.0062)	*0.0452 (0.0057)	0.0342 (0.0063)	*0.0437 (0.0052)	*0.0481 (0.0063)	0.0384 (0.0058)	*0.0489 (0.0053)	0.51131		MS3	0.0832 (0.0077)	0.084 (0.0135)	*0.0686 (0.0139)	0.0746 (0.0072)	0.0749 (0.0087)	0.0834 (0.0115)	0.0786 (0.0095)	0.22217
MS4	0.0368 (0.0059)	0.0401 (0.0051)	0.0331 (0.0036)	0.041 (0.0029)	0.0406 (0.0049)	0.0403 (0.002)	0.0405 (0.0043)	0.30561		MS4	0.0304 (0.0038)	0.0301 (0.0033)	0.0319 (0.0024)	*0.0544 (0.007)	0.0327 (0.0047)	0.0297 (0.003)	0.0343 (0.0037)	0.80373
	N1	N2	N3	N4	B1	B2	B3	η^2			N1	N2	N3	N4	B1	B2	B3	η^2
Ankle net work (J/kg)										Ankle net work (J/kg)
C01	0.0691 (0.0318)	0.0664 (0.0177)		0.0731 (0.0182)	0.0875 (0.0276)	0.0766 (0.0247)	0.0796 (0.0226)	0.083814		C01	0.0929 (0.0131)	0.1056 (0.0182)		0.0955 (0.02)	0.1003 (0.0132)	0.1121 (0.0226)	0.1008 (0.0191)	0.12073
C02	-0.0683 (0.0211)	-0.0696 (0.0155)	-0.0867 (0.0141)	-0.0794 (0.0216)	-0.0871 (0.0182)	-0.0537 (0.0159)	*-0.0946 (0.0114)	0.38996		C02	-0.1221 (0.0278)	-0.1098 (0.0208)	-0.1281 (0.012)	-0.1207 (0.0181)	-0.1386 (0.0199)	-0.1054 (0.0198)	-0.1337 (0.0184)	0.2572
C04	0.0319 (0.0182)	0.0148 (0.0156)	0.0329 (0.0328)	0.0225 (0.0157)	0.025 (0.0155)	0.0181 (0.0157)	0.0177 (0.0169)	0.11096		C04	0.0611 (0.095)	0.0537 (0.0461)	0.1363 (0.0804)	0.1535 (0.1005)	0.003 (0.0185)	0.0369 (0.0331)	0.0344 (0.0694)	0.37753
C05	-0.0674 (0.0144)	-0.0671 (0.014)	-0.069 (0.021)	-0.0765 (0.0147)	-0.0766 (0.0277)	-0.08 (0.0216)	-0.0898 (0.018)	0.14632		C05	-0.0621 (0.0196)	-0.0701 (0.0176)	-0.0656 (0.0238)	-0.0706 (0.0198)	-0.073 (0.0214)	-0.0556 (0.0222)	-0.0628 (0.0213)	0.073955
MS1	0.0169 (0.0096)	0.0092 (0.0089)	0.0144 (0.0083)	0.0254 (0.0169)	0.0233 (0.0095)	0.0316 (0.0142)	0.0328 (0.0118)	0.35197		MS1	-0.0012 (0.0134)	0.0215 (0.0278)	0.0185 (0.0176)	*0.0281 (0.0167)	*0.0295 (0.0202)	*0.0397 (0.009)	*0.0254 (0.013)	0.32773
MS2	-0.0009 (0.0058)	-0.0085 (0.0055)	0.0013 (0.0067)	-0.0009 (0.0052)	-0.0057 (0.005)	*0.0093 (0.0118)	-0.0051 (0.0072)	0.39587		MS2	-0.0038 (0.0069)	-0.0124 (0.0071)	-0.0046 (0.0112)	-0.0019 (0.0056)	-0.0076 (0.0055)	0.0025 (0.0091)	-0.0001 (0.0047)	0.29283
MS3	-0.0091 (0.0051)	-0.0157 (0.0052)	-0.0087 (0.0032)	-0.0136 (0.0062)	-0.016 (0.0059)	-0.015 (0.0068)	*-0.0166 (0.0049)	0.25798		MS3	-0.0316 (0.0078)	-0.0292 (0.014)	-0.015 (0.0144)	-0.0277 (0.0123)	*0.0028 (0.0089)	-0.0419 (0.0114)	-0.0198 (0.0159)	0.55948
MS4	0.0263 (0.0072)	0.0249 (0.0116)	0.0329 (0.0038)	0.0148 (0.0098)	0.02 (0.0064)	0.021 (0.0058)	0.023 (0.0121)	0.29151		MS4	0.0432 (0.0098)	*0.0568 (0.0076)	0.0409 (0.0119)	*-0.0041 (0.011)	*0.0593 (0.0053)	0.0459 (0.0106)	0.0496 (0.0079)	0.83008
	N1	N2	N3	N4	B1	B2	B3	η^2			N1	N2	N3	N4	B1	B2	B3	η^2

## Sheet: Knee
Knee joint ANOVA results
mean (std dev), * indicates significantly different from N1 baseline (p < 0.05)
Device leg										Non-device leg
Knee flexion peak (deg)										Knee flexion peak (deg)
C01	66.0261 (0.8831)	67.3304 (0.7663)		66.5438 (1.2099)	*67.7839 (0.8289)	65.9289 (1.5716)	*67.6769 (1.1654)	0.33971		C01	60.8486 (0.5699)	61.2729 (0.6685)		*61.9452 (0.709)	61.3613 (0.8306)	60.8782 (0.5438)	*59.4998 (0.6473)	0.58366
C02	58.0567 (0.9421)	58.5816 (0.8304)	*59.5239 (0.6741)	*59.3331 (0.699)	*61.8125 (0.8028)	*61.9364 (0.7812)	*63.2438 (0.682)	0.85839		C02	61.5831 (0.5509)	62.2565 (0.8107)	*63.3828 (1.1369)	*63.0232 (0.5722)	62.409 (0.713)	61.9604 (0.343)	*63.0442 (0.6773)	0.43551
C04	58.4088 (0.9103)	*60.9782 (0.7246)	*61.1401 (0.4707)	*61.1441 (0.4551)	*64.8278 (0.9993)	*63.7411 (0.7532)	*67.584 (1.1799)	0.92865		C04	63.2763 (0.6198)	63.6011 (0.5085)	63.896 (0.4627)	63.2868 (0.6912)	63.4946 (0.5146)	63.3017 (0.7056)	*62.1482 (0.5909)	0.45115
C05	64.8279 (0.605)	64.9192 (0.7501)	*57.5248 (0.9801)	*49.041 (2.2432)	*56.5816 (1.1028)	64.5953 (0.8808)	*49.6018 (1.1146)	0.96953		C05	63.0022 (0.2622)	63.2312 (0.7792)	*63.9323 (0.8274)	63.3739 (0.595)	63.667 (0.7657)	63.4637 (0.6917)	62.9909 (0.5889)	0.20168
MS1	25.8734 (1.9183)	*30.2147 (2.0413)	*33.7839 (2.4)	*35.1403 (2.1333)	*37.2065 (2.2145)	*32.7925 (2.6911)	*29.1381 (1.9463)	0.7451		MS1	55.8693 (0.8337)	56.9564 (1.3701)	57.3154 (1.1672)	56.5171 (0.9649)	55.8097 (1.5363)	56.7626 (1.5234)	56.5307 (0.9708)	0.16074
MS2	23.105 (1.9382)	21.9034 (0.6644)	*19.5141 (2.1568)	22.8085 (1.4021)	*20.0994 (0.5727)	21.0844 (2.8933)	*20.7005 (1.4666)	0.35925		MS2	40.8645 (1.4415)	39.4033 (1.6421)	*38.0578 (0.7232)	*38.4813 (0.8773)	*36.3294 (0.847)	*38.0358 (1.3894)	*37.3357 (1.0417)	0.591
MS3	10.4248 (1.9233)	*16.3492 (0.482)	*17.3428 (0.831)	*16.3014 (0.8296)	*20.1651 (1.2129)	*27.7659 (0.6496)	*21.3934 (1.6599)	0.95074		MS3	64.4885 (1.1487)	65.8007 (0.9798)	63.5757 (1.2777)	65.0664 (1.0418)	*67.2024 (0.7555)	63.9005 (1.3787)	65.7901 (0.9991)	0.55548
MS4	34.4437 (1.9235)	33.3302 (2.3353)	36.1281 (1.3729)	*37.5148 (0.7422)	*45.7164 (1.6709)	34.4136 (1.6632)	33.7539 (1.0411)	0.87249		MS4	72.0983 (0.9508)	*69.8084 (0.7362)	*70.9178 (1.033)	71.1013 (0.3646)	*69.5692 (0.7325)	*68.9377 (0.7449)	*69.5262 (0.9438)	0.64246
	N1	N2	N3	N4	B1	B2	B3	η^2			N1	N2	N3	N4	B1	B2	B3	η^2
Knee extension peak (deg)										Knee extension peak (deg)
C01	1.3011 (0.6147)	1.6734 (0.6804)		1.9895 (0.4676)	1.1703 (0.6946)	0.5782 (0.3417)	*2.9389 (1.9011)	0.40777		C01	0.5755 (0.4086)	0.9274 (0.4073)		0.8416 (0.8236)	0.5524 (0.4168)	0.9487 (0.8601)	0.6552 (0.4041)	0.077469
C02	8.7547 (1.0087)	*10.3741 (0.6079)	*10.7393 (0.7844)	*11.3324 (0.4982)	9.2518 (1.0112)	*7.0674 (0.879)	9.2871 (1.0102)	0.72833		C02	5.8272 (1.8015)	6.064 (1.6696)	7.8038 (2.0049)	4.3357 (0.9348)	7.5631 (1.7673)	3.8339 (2.9475)	7.2571 (2.0038)	0.37918
C04	4.6131 (0.3216)	*3.2062 (0.5802)	*3.7959 (0.4554)	4.0407 (0.4079)	*1.2713 (0.6367)	*1.8554 (0.4473)	*2.0624 (0.6704)	0.85006		C04	1.8873 (0.481)	1.6225 (0.5158)	1.3775 (0.4716)	*2.8102 (0.6044)	1.4594 (0.7533)	*2.7502 (0.3734)	2.2284 (0.8888)	0.47515
C05	3.6636 (0.3358)	3.7904 (0.3934)	*12.1856 (0.9388)	*8.3118 (2.1824)	*11.5824 (0.5827)	3.261 (1.058)	*16.1602 (1.0327)	0.95323		C05	4.3847 (1.4852)	4.2878 (0.6449)	4.8008 (0.8453)	4.9798 (1.1891)	3.8005 (1.7193)	5.0665 (1.1282)	*2.5464 (1.1241)	0.33409
MS1	9.6976 (4.4864)	*15.5371 (3.0082)	14.0286 (4.0061)	10.9262 (5.4945)	10.5144 (3.1104)	13.2952 (3.7002)	7.0326 (2.5934)	0.34665		MS1	1.0287 (0.6168)	1.3864 (1.2022)	1.9787 (1.9115)	0.8181 (0.8133)	2.2244 (2.3569)	3.1765 (2.3109)	1.521 (0.7507)	0.19691
MS2	2.6246 (1.1594)	2.3195 (1.0775)	1.6348 (1.3519)	2.4413 (1.0515)	1.3908 (0.9229)	1.4395 (1.285)	*0.935 (0.6669)	0.2435		MS2	10.123 (1.962)	7.8197 (0.9207)	*4.5199 (1.8145)	*1.9067 (3.0205)	*7.0189 (1.3928)	*4.0576 (1.9256)	*6.9673 (1.1882)	0.674
MS3	3.4856 (0.3671)	1.532 (1.1185)	3.2249 (0.4225)	1.2215 (0.6734)	4.7185 (2.5819)	*13.0287 (4.6261)	*7.0686 (0.8957)	0.78332		MS3	10.6665 (2.2707)	9.7931 (1.1384)	11.6949 (1.4813)	11.0287 (1.8232)	*7.9184 (0.8907)	11.6661 (1.2309)	9.3372 (2.7217)	0.36736
MS4	7.836 (1.5808)	8.5524 (2.4501)	9.2897 (0.5629)	7.9732 (1.8419)	*3.816 (1.5076)	*11.6318 (1.3046)	9.0328 (1.9242)	0.64908		MS4	15.5946 (0.4913)	*13.6255 (0.4572)	*13.1223 (0.5303)	*13.2858 (0.4516)	*12.2216 (0.227)	*13.2435 (0.4279)	*12.5231 (0.5096)	0.84718
	N1	N2	N3	N4	B1	B2	B3	η^2			N1	N2	N3	N4	B1	B2	B3	η^2
Knee range of motion (deg)										Knee range of motion (deg)
C01	67.3272 (1.2341)	69.0038 (1.1647)		68.5334 (1.2591)	68.8813 (1.3245)	65.6458 (1.882)	66.3025 (3.5079)	0.33621		C01	60.3299 (0.8118)	*62.0371 (0.9827)		*62.2462 (1.521)	61.2914 (1.1896)	60.137 (1.132)	59.8339 (0.9642)	0.43608
C02	66.8114 (1.5739)	*68.9557 (1.3137)	*70.2632 (0.944)	*70.6655 (0.8809)	*71.0643 (0.9574)	*69.0038 (1.3696)	*72.5309 (1.1593)	0.69195		C02	67.4104 (2.0953)	68.3205 (1.6289)	*71.1867 (1.8961)	67.3589 (1.2476)	69.9721 (1.6501)	65.5892 (3.4311)	*70.3013 (1.9545)	0.46184
C04	63.0219 (0.8496)	64.1844 (0.7679)	*64.9361 (0.4873)	*65.1849 (0.4967)	63.5565 (1.4515)	61.8857 (0.9763)	*65.5216 (1.5445)	0.61111		C04	65.1636 (0.6667)	65.2235 (0.8624)	65.2735 (0.3663)	66.0971 (1.135)	64.9179 (1.0014)	66.0519 (0.6649)	64.3766 (1.0084)	0.32764
C05	68.4915 (0.8713)	68.7096 (0.8819)	69.7104 (1.2274)	*57.3528 (2.3973)	68.164 (1.3849)	67.8563 (1.2199)	*65.7619 (1.6274)	0.88985		C05	67.3869 (1.6169)	67.519 (1.0818)	68.7332 (1.2444)	68.3537 (1.3575)	67.4676 (1.4271)	68.5302 (1.2284)	*65.5373 (1.365)	0.38285
MS1	35.571 (4.0336)	*45.7518 (3.3371)	*47.8124 (5.0297)	*46.0665 (6.9825)	*47.7209 (4.9447)	*46.0877 (5.8181)	36.1707 (2.6039)	0.53332		MS1	54.8406 (1.0911)	*58.0096 (1.938)	*59.0174 (2.4744)	56.9232 (1.1306)	*57.8777 (2.9485)	*59.583 (2.5771)	55.0136 (1.3876)	0.43377
MS2	20.4804 (2.2201)	19.584 (1.3056)	21.1489 (2.2054)	*25.2498 (1.884)	18.7778 (0.8506)	21.9148 (3.3017)	20.0764 (2.2364)	0.48624		MS2	30.7415 (2.135)	31.5836 (1.7822)	33.5379 (1.8423)	*36.5746 (3.0395)	29.3105 (1.6483)	*33.9782 (2.2584)	30.3685 (1.4154)	0.58457
MS3	13.9104 (1.9669)	14.8599 (0.9215)	14.1179 (1.004)	15.0799 (0.9378)	15.4465 (2.2308)	14.7372 (5.0793)	14.3249 (1.4479)	0.048371		MS3	53.822 (2.2699)	56.0076 (1.2508)	51.8808 (1.8755)	54.0377 (1.7092)	*59.2841 (1.4633)	52.2344 (1.5237)	56.4529 (3.2087)	0.61969
MS4	42.2797 (2.8504)	41.8826 (3.6504)	45.4179 (1.3493)	45.488 (2.2879)	*49.5325 (2.6316)	*46.0454 (2.6601)	42.7868 (1.8984)	0.513		MS4	56.5037 (1.1441)	56.1828 (0.4898)	*57.7955 (0.9373)	*57.8155 (0.5658)	57.3476 (0.7092)	55.6942 (0.6004)	57.003 (0.8277)	0.50699
	N1	N2	N3	N4	B1	B2	B3	η^2			N1	N2	N3	N4	B1	B2	B3	η^2
Knee positive work (J/kg)										Knee positive work (J/kg)
C01	0.0269 (0.0063)	0.0347 (0.0078)		0.0294 (0.0083)	0.0222 (0.0071)	0.0266 (0.008)	0.0271 (0.0106)	0.19126		C01	0.0293 (0.0089)	0.0306 (0.0098)		0.0302 (0.0057)	0.0271 (0.0091)	0.0228 (0.0045)	0.0298 (0.0078)	0.11617
C02	0.0713 (0.0098)	0.0605 (0.0071)	0.0717 (0.008)	0.0842 (0.0125)	0.0699 (0.0075)	0.0756 (0.0117)	0.0809 (0.0082)	0.39227		C02	0.0428 (0.0077)	0.0341 (0.0087)	0.0366 (0.006)	0.0533 (0.0089)	0.0352 (0.0088)	0.0503 (0.0156)	0.0419 (0.0114)	0.34591
C04	0.0393 (0.0091)	0.0406 (0.0056)	0.0356 (0.007)	0.0472 (0.0051)	0.0353 (0.0056)	0.0386 (0.0097)	0.0338 (0.0045)	0.28575		C04	0.1227 (0.1661)	0.0568 (0.016)	0.071 (0.0472)	0.1131 (0.076)	0.0537 (0.0121)	0.062 (0.0124)	0.0556 (0.0108)	0.13435
C05	0.0637 (0.007)	*0.0805 (0.0088)	*0.0807 (0.0084)	*0.0898 (0.0055)	*0.0803 (0.0101)	0.0654 (0.0064)	*0.0862 (0.0064)	0.61423		C05	0.0325 (0.0052)	0.0375 (0.0071)	0.0329 (0.0056)	*0.0434 (0.0073)	0.0391 (0.006)	0.039 (0.005)	*0.0442 (0.0077)	0.32946
MS1	0.0578 (0.0137)	0.0763 (0.0179)	*0.0876 (0.0116)	*0.0922 (0.0208)	*0.097 (0.0214)	*0.0907 (0.0183)	0.0697 (0.0077)	0.4095		MS1	0.1327 (0.0209)	0.1349 (0.0234)	0.1185 (0.0289)	0.1001 (0.0311)	0.1295 (0.0406)	0.1033 (0.0228)	0.1188 (0.0295)	0.18024
MS2	0.0298 (0.0087)	0.0426 (0.0108)	0.0456 (0.015)	0.0346 (0.0155)	0.0265 (0.0115)	0.0226 (0.0103)	0.0351 (0.0109)	0.31284		MS2	0.1699 (0.0392)	*0.2231 (0.0141)	*0.2077 (0.033)	*0.2295 (0.0221)	0.1799 (0.0172)	*0.2165 (0.0298)	*0.2254 (0.0187)	0.43051
MS3	0.0653 (0.0038)	*0.0535 (0.0075)	0.057 (0.0057)	*0.049 (0.01)	0.0629 (0.0107)	0.0555 (0.0041)	0.0573 (0.0057)	0.35548		MS3	0.163 (0.0263)	0.1815 (0.0258)	0.1829 (0.0288)	0.1934 (0.0227)	*0.2149 (0.0485)	0.1546 (0.02)	*0.222 (0.0283)	0.3971
MS4	0.0587 (0.0115)	0.0474 (0.0096)	0.0564 (0.0103)	0.0509 (0.011)	0.0483 (0.0067)	*0.0449 (0.0084)	*0.0407 (0.0082)	0.29345		MS4	0.2132 (0.0211)	0.1862 (0.0369)	0.2395 (0.0366)	0.2158 (0.0212)	0.2033 (0.0281)	0.2289 (0.0256)	0.2066 (0.0276)	0.25771
	N1	N2	N3	N4	B1	B2	B3	η^2			N1	N2	N3	N4	B1	B2	B3	η^2
Knee negative work (J/kg)										Knee negative work (J/kg)
C01	0.4061 (0.0265)	0.4032 (0.0326)		0.409 (0.0264)	0.4412 (0.0344)	*0.4613 (0.0234)	0.4253 (0.0298)	0.36841		C01	0.38 (0.0301)	*0.4157 (0.0243)		0.4053 (0.0191)	0.4044 (0.0234)	0.3984 (0.0249)	0.3949 (0.0311)	0.16763
C02	0.3593 (0.0226)	*0.3155 (0.0206)	*0.3166 (0.0154)	*0.3232 (0.0138)	*0.3015 (0.0206)	*0.3326 (0.0263)	*0.3276 (0.0135)	0.45007		C02	0.464 (0.0294)	0.4581 (0.0223)	0.453 (0.0322)	0.4511 (0.0228)	0.451 (0.0236)	*0.4098 (0.0193)	0.4483 (0.0203)	0.32658
C04	0.2646 (0.0161)	0.2654 (0.016)	0.2669 (0.0236)	0.2838 (0.0182)	0.2446 (0.0161)	0.2506 (0.013)	*0.2142 (0.0206)	0.59245		C04	0.2065 (0.052)	0.2085 (0.0251)	0.215 (0.0399)	0.2048 (0.033)	0.2353 (0.0114)	0.2215 (0.0155)	0.2343 (0.0235)	0.13582
C05	0.2384 (0.0117)	0.2224 (0.0122)	0.2275 (0.0169)	*0.1956 (0.0104)	0.2377 (0.0164)	0.2522 (0.0108)	0.2354 (0.0193)	0.59449		C05	0.2654 (0.0218)	*0.2385 (0.0163)	0.2573 (0.0179)	0.2635 (0.0192)	0.2601 (0.0156)	0.2747 (0.0172)	0.2439 (0.0174)	0.31686
MS1	0.1281 (0.0136)	0.1321 (0.0174)	*0.1729 (0.0223)	*0.1767 (0.0188)	*0.1639 (0.0144)	*0.1888 (0.0223)	0.1306 (0.0226)	0.62634		MS1	0.2523 (0.0276)	0.276 (0.0371)	0.2825 (0.0287)	0.2673 (0.0426)	0.2687 (0.0361)	0.2825 (0.0441)	0.2488 (0.0237)	0.1249
MS2	0.1064 (0.017)	0.115 (0.0156)	0.1007 (0.0148)	0.1107 (0.0247)	0.0858 (0.0124)	0.1131 (0.0191)	*0.1347 (0.0147)	0.41306		MS2	0.16 (0.0173)	0.167 (0.0223)	0.1664 (0.0171)	0.1483 (0.0181)	0.1403 (0.0139)	0.1549 (0.0287)	0.1689 (0.0175)	0.21915
MS3	0.0377 (0.0109)	0.0324 (0.0049)	*0.0266 (0.0052)	0.0272 (0.0088)	0.0466 (0.0061)	0.0424 (0.0074)	0.0374 (0.0087)	0.47318		MS3	0.222 (0.023)	0.2493 (0.0136)	0.2228 (0.026)	0.2252 (0.0092)	*0.2528 (0.0291)	0.2119 (0.0229)	0.2209 (0.0244)	0.31766
MS4	0.0776 (0.0108)	0.0746 (0.0072)	0.0669 (0.0066)	*0.0598 (0.01)	0.0747 (0.0044)	0.0794 (0.0079)	0.0864 (0.0072)	0.52779		MS4	0.2045 (0.0159)	0.1915 (0.0139)	0.2066 (0.0203)	0.208 (0.0128)	0.1967 (0.0107)	0.19 (0.0238)	0.192 (0.0173)	0.16651
	N1	N2	N3	N4	B1	B2	B3	η^2			N1	N2	N3	N4	B1	B2	B3	η^2
Knee net work (J/kg)										Knee net work (J/kg)
C01	-0.3791 (0.0278)	-0.3685 (0.035)		-0.3796 (0.0281)	*-0.419 (0.0366)	*-0.4346 (0.0228)	-0.3983 (0.0264)	0.79093		C01	-0.3507 (0.0309)	-0.3851 (0.0259)		-0.3751 (0.0216)	-0.3773 (0.0225)	-0.3757 (0.0244)	-0.3651 (0.0297)	0.62744
C02	-0.288 (0.0238)	*-0.255 (0.0261)	*-0.2449 (0.0204)	*-0.239 (0.0216)	*-0.2317 (0.0226)	-0.257 (0.0328)	*-0.2467 (0.0188)	0.35587		C02	-0.4212 (0.0313)	-0.4239 (0.0226)	-0.4164 (0.0344)	-0.3978 (0.0301)	-0.4157 (0.0269)	*-0.3595 (0.0217)	-0.4063 (0.0252)	0.32882
C04	-0.2253 (0.0221)	-0.2248 (0.0176)	-0.2313 (0.0284)	-0.2366 (0.017)	-0.2093 (0.018)	-0.212 (0.0178)	*-0.1804 (0.0225)	0.74969		C04	-0.0838 (0.2175)	-0.1517 (0.0376)	-0.144 (0.0805)	-0.0917 (0.103)	-0.1817 (0.0197)	-0.1595 (0.0233)	-0.1787 (0.0276)	0.7552
C05	-0.1747 (0.016)	*-0.1419 (0.0195)	*-0.1468 (0.0153)	*-0.1058 (0.0123)	-0.1574 (0.0183)	-0.1868 (0.0129)	*-0.1492 (0.0189)	0.97413		C05	-0.2328 (0.0243)	*-0.201 (0.016)	-0.2244 (0.0164)	-0.2202 (0.0189)	-0.221 (0.0145)	-0.2357 (0.0202)	*-0.1996 (0.0217)	0.33453
MS1	-0.0702 (0.0209)	-0.0558 (0.0268)	-0.0853 (0.0232)	-0.0844 (0.0281)	-0.0669 (0.0195)	-0.0981 (0.0285)	-0.0609 (0.0245)	0.63928		MS1	-0.1195 (0.0248)	-0.1411 (0.0553)	-0.164 (0.0309)	-0.1672 (0.0539)	-0.1391 (0.0581)	-0.1792 (0.0468)	-0.1299 (0.0392)	0.52774
MS2	-0.0766 (0.0165)	-0.0724 (0.0104)	-0.055 (0.0229)	-0.0761 (0.0312)	-0.0593 (0.0139)	-0.0905 (0.0227)	-0.0996 (0.0148)	0.60411		MS2	0.0099 (0.0426)	*0.056 (0.0263)	0.0413 (0.0393)	*0.0812 (0.0286)	0.0396 (0.0157)	*0.0616 (0.0441)	*0.0565 (0.0188)	0.44135
MS3	0.0276 (0.0114)	0.0211 (0.0058)	0.0304 (0.0074)	0.0217 (0.0094)	0.0164 (0.0106)	*0.0131 (0.0056)	0.0199 (0.0089)	0.89706		MS3	-0.059 (0.0411)	-0.0678 (0.0245)	-0.0399 (0.0421)	-0.0319 (0.0285)	-0.038 (0.0563)	-0.0572 (0.0304)	*0.0011 (0.0414)	0.46733
MS4	-0.019 (0.0133)	-0.0272 (0.0096)	-0.0105 (0.0134)	-0.0089 (0.0164)	-0.0264 (0.0063)	-0.0345 (0.0112)	*-0.0457 (0.0064)	0.89402		MS4	0.0087 (0.0311)	-0.0052 (0.0463)	0.0328 (0.0503)	0.0078 (0.0266)	0.0065 (0.0309)	0.0389 (0.0352)	0.0146 (0.0315)	0.45992
	N1	N2	N3	N4	B1	B2	B3	η^2			N1	N2	N3	N4	B1	B2	B3	η^2

## Sheet: Hip
Hip joint ANOVA results
mean (std dev), * indicates significantly different from N1 baseline (p < 0.05)
Device leg										Non-device leg
Hip flexion peak (deg)										Hip flexion peak (deg)
C01	16.0488 (0.6434)	*17.7601 (0.2979)		*14.7272 (0.5745)	*17.2015 (0.8529)	15.3404 (0.9867)	*18.441 (0.8264)	0.78376		C01	15.5125 (0.5234)	15.7819 (0.3021)		*13.5224 (1.0679)	*17.189 (0.5217)	*17.0698 (0.5267)	*17.7165 (0.2936)	0.85984
C02	16.2315 (0.6452)	16.8602 (0.6474)	*17.1745 (0.8703)	16.1698 (0.6672)	*20.1849 (0.696)	*18.7441 (0.5269)	*18.7461 (0.3971)	0.83861		C02	19.5809 (0.4652)	*21.3221 (0.6892)	19.756 (0.4394)	19.7508 (0.5105)	*21.2745 (0.5493)	*21.6298 (0.8831)	*20.4114 (0.4335)	0.67495
C04	26.3007 (0.8536)	*27.8193 (0.8167)	27.2344 (0.588)	*27.7762 (0.5887)	*33.716 (0.9728)	*22.4324 (0.2996)	*23.8662 (0.9843)	0.95468		C04	23.7268 (0.5491)	24.6594 (0.4454)	24.1606 (0.3529)	24.7424 (0.5243)	*28.4498 (0.9485)	*17.1259 (1.1165)	*17.974 (1.1043)	0.96198
C05	29.3867 (0.684)	29.0005 (0.3716)	*21.4573 (0.8162)	*21.2426 (2.1849)	*22.2692 (0.6963)	*31.1969 (0.514)	*16.7282 (0.5504)	0.96463		C05	23.8358 (0.5651)	23.606 (0.4922)	23.6402 (0.4026)	23.3107 (0.4296)	*25.0837 (0.2816)	*25.4476 (0.5012)	*25.284 (0.4626)	0.79299
MS1	10.4176 (1.1071)	*12.3106 (1.6966)	11.0026 (1.5454)	11.7824 (1.3632)	*16.7492 (1.1)	*12.5394 (0.9787)	*13.2817 (0.7233)	0.72153		MS1	16.5604 (0.6039)	*15.2751 (0.9047)	*14.4578 (0.5945)	*15.1707 (1.0674)	16.3903 (0.8216)	15.6996 (1.0398)	16.0341 (1.2391)	0.3819
MS2	10.434 (0.9319)	10.5694 (0.8412)	*8.3228 (1.3264)	*7.5671 (1.3937)	*12.1745 (0.5432)	9.3705 (0.8595)	9.9975 (0.4913)	0.70389		MS2	18.4419 (0.8455)	18.4784 (1.1056)	18.1209 (0.8536)	18.4819 (0.9081)	18.1154 (1.295)	19.0343 (1.253)	18.1678 (1.0898)	0.081096
MS3	15.4985 (0.9557)	*23.6305 (1.9505)	*22.3167 (2.1934)	*23.1193 (2.3321)	*28.0766 (1.7781)	*34.9538 (1.2631)	*28.6553 (1.1862)	0.92192		MS3	30.7205 (1.7919)	32.4358 (0.5681)	30.7217 (1.4427)	32.1991 (1.0563)	*33.0505 (1.2875)	*34.9026 (1.5964)	*33.432 (0.6862)	0.56559
MS4	18.12 (0.4772)	*17.0352 (0.9684)	*17.1039 (1.1165)	*21.6093 (0.3811)	*30.9468 (0.5954)	17.8719 (0.599)	18.2318 (0.3918)	0.97996		MS4	37.8579 (0.5971)	*36.5127 (0.8651)	36.9182 (0.7433)	38.0159 (1.1703)	*39.3037 (0.6819)	36.8015 (0.6289)	37.1044 (1.1239)	0.54733
	N1	N2	N3	N4	B1	B2	B3	η^2			N1	N2	N3	N4	B1	B2	B3	η^2
Hip extension peak (deg)										Hip extension peak (deg)
C01	18.7685 (0.3739)	*17.5138 (0.315)		*20.187 (0.4293)	*16.1218 (0.3458)	*15.8747 (0.3091)	*15.3819 (1.0724)	0.91636		C01	17.483 (0.634)	*16.6533 (0.4851)		*19.6993 (0.4603)	*16.03 (0.4834)	*16.4523 (0.4538)	17.131 (0.7827)	0.83321
C02	16.1316 (0.9194)	*15.1012 (0.4394)	16.3814 (0.3793)	*17.7493 (0.8701)	*14.4406 (0.2979)	*14.9361 (0.4812)	16.7778 (0.3083)	0.79395		C02	14.4472 (0.6745)	14.3693 (0.4209)	*15.1101 (0.4044)	*16.777 (0.4627)	14.5466 (0.2383)	14.2087 (0.5326)	*16.1416 (0.1907)	0.82678
C04	15.4383 (0.5581)	15.5962 (0.41)	15.2146 (0.3492)	*13.9547 (0.549)	*12.6494 (0.8945)	15.8854 (1.0011)	14.6521 (1.098)	0.68758		C04	10.7263 (0.9604)	*8.9655 (0.4929)	*9.1452 (0.3988)	*8.2882 (0.6399)	*8.4727 (0.8459)	*19.3189 (0.7091)	*19.0211 (0.6594)	0.97983
C05	15.774 (0.5359)	16.1378 (0.3707)	*24.7304 (0.3131)	*22.6638 (2.4548)	*24.4404 (0.4171)	*12.9427 (0.6449)	*28.8124 (0.7223)	0.96748		C05	11.3968 (0.4154)	11.5867 (0.3277)	11.2153 (0.3361)	11.7518 (0.5223)	*10.6381 (0.3893)	*10.5135 (0.6341)	11.4156 (0.4204)	0.51317
MS1	20.4884 (1.3095)	21.2707 (0.9665)	21.2905 (1.0782)	20.8552 (0.6642)	*16.0464 (0.9988)	20.8398 (0.6563)	*17.0893 (1.4295)	0.80344		MS1	8.58 (0.7259)	*10.1039 (1.2904)	*11.3393 (0.8047)	*13.4551 (0.7787)	*13.4117 (0.7126)	*13.273 (0.4459)	*11.1605 (0.7138)	0.83439
MS2	9.7988 (1.1065)	*7.6231 (0.9032)	*14.0173 (1.1867)	*12.5865 (1.3565)	*7.5305 (1.3914)	10.9946 (1.7199)	8.7038 (0.9394)	0.78821		MS2	7.0967 (1.6885)	8.3906 (1.2385)	*11.6423 (0.8618)	*10.2176 (2.4311)	*10.3462 (0.7118)	*12.2173 (1.8589)	*9.7884 (0.9502)	0.56818
MS3	9.494 (0.8816)	*3.3476 (0.8546)	*3.7888 (0.7967)	*4.5747 (0.6726)	*2.7016 (0.6124)	*-7.3385 (2.7767)	*1.8753 (1.0303)	0.93528		MS3	5.1087 (1.0149)	*7.4778 (1.5612)	4.1447 (1.2076)	*2.9198 (1.0934)	*2.3766 (1.2966)	*1.467 (1.1646)	*2.8982 (0.7011)	0.73757
MS4	14.195 (0.5852)	*16.0242 (1.2647)	*16.1546 (1.1093)	*12.5396 (1.1214)	*7.5174 (0.9863)	15.0128 (1.1182)	13.2517 (0.9346)	0.8866		MS4	-1.0338 (0.7347)	*1.1243 (0.5639)	-0.4127 (1.0555)	-0.4111 (0.5355)	*-3.3958 (0.4932)	-0.3675 (0.9029)	*1.2256 (0.9873)	0.78747
	N1	N2	N3	N4	B1	B2	B3	η^2			N1	N2	N3	N4	B1	B2	B3	η^2
Hip range of motion (deg)										Hip range of motion (deg)
C01	34.8173 (0.8396)	35.2738 (0.4979)		34.9142 (0.7167)	*33.3232 (1.0489)	*31.2151 (0.9968)	33.8229 (0.7646)	0.75188		C01	32.9955 (0.6837)	32.4352 (0.4846)		33.2217 (1.042)	33.219 (0.7139)	33.5221 (0.4746)	*34.8475 (0.9228)	0.51808
C02	32.3631 (1.3361)	31.9614 (0.8476)	33.5559 (1.0627)	*33.9191 (0.9899)	*34.6255 (0.6826)	*33.6802 (0.5137)	*35.5239 (0.5039)	0.64249		C02	34.0281 (0.8487)	*35.6914 (0.9246)	34.8661 (0.6598)	*36.5278 (0.6944)	*35.8211 (0.5666)	*35.8385 (0.7029)	*36.5531 (0.4268)	0.6089
C04	41.739 (0.9062)	*43.4155 (1.0228)	42.449 (0.3629)	41.731 (0.7912)	*46.3655 (1.0229)	*38.3178 (0.9779)	*38.5183 (1.6515)	0.87603		C04	34.4531 (1.2214)	33.6248 (0.6683)	33.3059 (0.5383)	*33.0306 (0.8697)	*36.9225 (1.4409)	*36.4448 (1.0905)	*36.9951 (0.9893)	0.74185
C05	45.1607 (0.9068)	45.1383 (0.5204)	46.1877 (0.8775)	43.9063 (3.3586)	46.7096 (0.6794)	44.1396 (0.9529)	45.5406 (1.0009)	0.30587		C05	35.2326 (0.7341)	35.1926 (0.6106)	34.8555 (0.477)	35.0625 (0.5534)	35.7217 (0.5901)	35.9612 (0.7988)	*36.6997 (0.6874)	0.4855
MS1	30.906 (1.5385)	*33.5813 (1.5953)	32.2932 (2.2846)	32.6375 (1.352)	32.7956 (1.3902)	*33.3792 (1.2793)	30.371 (1.4922)	0.35585		MS1	25.1404 (0.7961)	25.379 (0.931)	25.7971 (0.6881)	*28.6258 (1.332)	*29.802 (0.8404)	*28.9726 (1.1749)	*27.1946 (1.3474)	0.75687
MS2	20.2328 (1.221)	18.1925 (1.1707)	22.3401 (2.0956)	20.1536 (1.9679)	19.7051 (1.3023)	20.3651 (1.7404)	18.7013 (1.0472)	0.41261		MS2	25.5386 (1.8521)	26.869 (1.8998)	*29.7632 (1.3676)	*28.6995 (2.4865)	*28.4616 (1.4347)	*31.2516 (1.8077)	27.9561 (1.3618)	0.50926
MS3	24.9925 (1.5187)	26.9781 (1.9352)	26.1055 (2.33)	27.694 (2.296)	*30.7781 (2.0142)	27.6153 (3.7272)	*30.5305 (1.7253)	0.45048		MS3	35.8292 (1.9946)	*39.9137 (1.5411)	34.8664 (2.1653)	35.1188 (1.4783)	35.4271 (1.4632)	36.3696 (1.9083)	36.3302 (0.5379)	0.50173
MS4	32.315 (0.7219)	33.0595 (1.3412)	33.2585 (1.5316)	*34.149 (1.2842)	*38.4642 (1.3714)	32.8848 (1.3655)	31.4835 (1.0938)	0.75362		MS4	36.8242 (1.0766)	37.637 (0.9427)	36.5056 (1.4686)	37.6048 (1.0215)	35.9079 (0.8224)	36.434 (1.2335)	38.33 (1.5192)	0.32983
	N1	N2	N3	N4	B1	B2	B3	η^2			N1	N2	N3	N4	B1	B2	B3	η^2
Hip positive work (J/kg)										Hip positive work (J/kg)
C01	0.2169 (0.0127)	0.2067 (0.0175)		0.2107 (0.0124)	0.2366 (0.0228)	*0.2406 (0.0176)	*0.2661 (0.012)	0.63993		C01	0.1888 (0.0104)	*0.1692 (0.0161)		0.1959 (0.0128)	0.1893 (0.0127)	0.1901 (0.0123)	0.1966 (0.0171)	0.32526
C02	0.2415 (0.0219)	*0.199 (0.0168)	0.2284 (0.017)	0.2349 (0.0215)	0.2259 (0.0172)	0.2182 (0.0186)	0.2227 (0.0131)	0.34678		C02	0.2876 (0.0146)	0.2751 (0.0168)	0.2744 (0.0108)	0.2876 (0.0127)	0.2795 (0.0205)	0.2717 (0.0123)	0.2809 (0.0118)	0.15202
C04	0.2597 (0.0238)	*0.2952 (0.0233)	0.2617 (0.0381)	*0.3049 (0.0291)	*0.3022 (0.02)	*0.3603 (0.021)	*0.3384 (0.0193)	0.66306		C04	0.2099 (0.0539)	0.1847 (0.0188)	0.2116 (0.0396)	0.2264 (0.0509)	0.171 (0.0147)	0.1826 (0.0158)	0.2275 (0.0708)	0.20714
C05	0.1791 (0.0092)	0.1641 (0.0079)	*0.1325 (0.0117)	*0.0878 (0.0236)	*0.1572 (0.0095)	*0.1977 (0.0143)	*0.1089 (0.0124)	0.88754		C05	0.1613 (0.0089)	0.1579 (0.0138)	0.1588 (0.0101)	0.1596 (0.0085)	*0.1441 (0.0087)	*0.1409 (0.0106)	0.172 (0.0123)	0.48964
MS1	0.1096 (0.0168)	0.1102 (0.0164)	0.1291 (0.0185)	0.1237 (0.0222)	*0.1388 (0.0139)	*0.1317 (0.0107)	0.105 (0.0049)	0.39399		MS1	0.1344 (0.018)	0.1248 (0.0244)	0.136 (0.012)	0.1199 (0.0199)	0.1072 (0.0191)	0.1323 (0.0303)	0.1223 (0.0172)	0.18264
MS2	0.0434 (0.006)	0.0402 (0.0062)	0.0533 (0.0122)	0.0463 (0.0119)	0.0475 (0.0082)	0.0549 (0.019)	0.0543 (0.0074)	0.20594		MS2	0.0744 (0.0133)	0.0804 (0.0129)	0.0709 (0.0157)	0.0703 (0.0167)	0.0711 (0.0094)	0.0735 (0.0145)	0.0752 (0.0119)	0.059061
MS3	0.0505 (0.0133)	0.0455 (0.0054)	*0.0372 (0.0058)	*0.0388 (0.006)	*0.062 (0.0089)	*0.0617 (0.0074)	*0.0636 (0.007)	0.64754		MS3	0.1073 (0.0083)	0.116 (0.0089)	0.1096 (0.0454)	0.0895 (0.006)	0.0921 (0.0104)	0.1075 (0.0104)	0.0905 (0.0081)	0.2354
MS4	0.0547 (0.0042)	0.0592 (0.0052)	0.0616 (0.0048)	0.0619 (0.007)	*0.0879 (0.0038)	*0.0832 (0.0036)	*0.0848 (0.0081)	0.86378		MS4	0.0883 (0.0052)	0.0929 (0.0068)	0.0884 (0.0093)	0.0953 (0.0038)	0.0817 (0.0054)	0.0878 (0.0065)	0.0942 (0.0058)	0.34501
	N1	N2	N3	N4	B1	B2	B3	η^2			N1	N2	N3	N4	B1	B2	B3	η^2
Hip negative work (J/kg)										Hip negative work (J/kg)
C01	0.1665 (0.0071)	0.1609 (0.0083)		0.1761 (0.007)	*0.1506 (0.0075)	*0.1438 (0.0085)	*0.1403 (0.0133)	0.6919		C01	0.1294 (0.008)	*0.1641 (0.0114)		*0.1428 (0.0115)	*0.1523 (0.0082)	*0.1504 (0.0067)	*0.1704 (0.0126)	0.66842
C02	0.1466 (0.0211)	0.1418 (0.0136)	0.1395 (0.0102)	0.1573 (0.0189)	*0.1232 (0.0078)	0.1375 (0.0085)	0.1294 (0.0088)	0.38891		C02	0.1514 (0.0083)	0.164 (0.0091)	0.1401 (0.0144)	0.1532 (0.0101)	0.157 (0.0072)	*0.1683 (0.0086)	0.162 (0.012)	0.44887
C04	0.0235 (0.0085)	*0.0416 (0.0091)	*0.0342 (0.0077)	0.0294 (0.0054)	*0.0463 (0.008)	*0.0062 (0.0027)	*0.004 (0.0022)	0.84897		C04	0.0589 (0.0097)	0.0603 (0.0067)	0.0632 (0.009)	0.0671 (0.0092)	0.0679 (0.0085)	*0.2113 (0.0124)	*0.2233 (0.0166)	0.97909
C05	0.126 (0.0081)	0.13 (0.0116)	*0.298 (0.0115)	*0.3342 (0.0434)	*0.3315 (0.0106)	0.1261 (0.0099)	*0.4658 (0.0193)	0.977		C05	0.1014 (0.0123)	0.1147 (0.0132)	0.1051 (0.0089)	0.1064 (0.0069)	0.1088 (0.014)	0.1114 (0.0111)	*0.1275 (0.0097)	0.3604
MS1	0.2802 (0.0179)	0.309 (0.0298)	*0.316 (0.0299)	0.3073 (0.0326)	0.2599 (0.0142)	0.2969 (0.011)	0.2558 (0.0182)	0.50801		MS1	0.1086 (0.0168)	*0.1345 (0.0166)	*0.1494 (0.0142)	*0.1683 (0.019)	*0.1614 (0.021)	*0.1748 (0.0116)	*0.1474 (0.0191)	0.6209
MS2	0.1306 (0.0072)	*0.1054 (0.0122)	*0.1561 (0.0173)	0.1469 (0.0209)	*0.1088 (0.0117)	0.131 (0.0217)	0.1199 (0.0127)	0.57799		MS2	0.1948 (0.0296)	0.193 (0.0141)	0.2111 (0.0244)	0.184 (0.0262)	0.2049 (0.0137)	*0.2281 (0.0206)	*0.2285 (0.0136)	0.38803
MS3	0.1448 (0.0131)	*0.0837 (0.0086)	*0.0841 (0.0079)	*0.1062 (0.0104)	*0.0933 (0.0133)	*0.0453 (0.0117)	*0.0837 (0.0112)	0.87438		MS3	0.0831 (0.014)	*0.1371 (0.0168)	0.0811 (0.0139)	*0.1041 (0.0137)	0.0911 (0.0089)	*0.0636 (0.0088)	0.0909 (0.0076)	0.76701
MS4	0.1468 (0.0082)	0.1625 (0.0141)	*0.1807 (0.0157)	0.1566 (0.0157)	*0.0962 (0.0111)	0.138 (0.0113)	*0.1243 (0.0208)	0.77837		MS4	0.0536 (0.0035)	*0.0716 (0.0075)	*0.074 (0.0063)	0.0577 (0.0097)	0.0519 (0.0023)	*0.0674 (0.012)	*0.0785 (0.0101)	0.62067
	N1	N2	N3	N4	B1	B2	B3	η^2			N1	N2	N3	N4	B1	B2	B3	η^2
Hip net work (J/kg)										Hip net work (J/kg)
C01	0.0504 (0.0154)	0.0458 (0.0187)		0.0346 (0.0131)	*0.086 (0.0211)	*0.0968 (0.0197)	*0.1258 (0.0158)	0.79093		C01	0.0593 (0.0135)	*0.0052 (0.0171)		0.0531 (0.0102)	*0.0369 (0.0159)	*0.0397 (0.0108)	*0.0262 (0.0174)	0.62744
C02	0.0949 (0.0213)	*0.0571 (0.0162)	0.0888 (0.0181)	0.0776 (0.0264)	0.1027 (0.0209)	0.0807 (0.0177)	0.0934 (0.0147)	0.35587		C02	0.1362 (0.0166)	*0.1111 (0.0198)	0.1343 (0.0102)	0.1345 (0.0116)	0.1225 (0.0264)	*0.1033 (0.0128)	0.1189 (0.0213)	0.32882
C04	0.2362 (0.0284)	0.2536 (0.0272)	0.2275 (0.0399)	*0.2755 (0.03)	0.2559 (0.0232)	*0.3542 (0.0196)	*0.3344 (0.0189)	0.74969		C04	0.151 (0.0523)	0.1243 (0.0203)	0.1484 (0.0326)	0.1592 (0.0463)	0.1031 (0.0143)	*-0.0287 (0.0172)	*0.0042 (0.0748)	0.7552
C05	0.0531 (0.0134)	0.0341 (0.0124)	*-0.1655 (0.0138)	*-0.2464 (0.0568)	*-0.1743 (0.0155)	0.0716 (0.0201)	*-0.3569 (0.0233)	0.97413		C05	0.0598 (0.0136)	0.0432 (0.0167)	0.0537 (0.0105)	0.0532 (0.0102)	*0.0353 (0.0139)	*0.0295 (0.02)	0.0445 (0.0164)	0.33453
MS1	-0.1707 (0.0165)	*-0.1987 (0.0228)	-0.1869 (0.0258)	-0.1836 (0.0244)	*-0.1211 (0.0109)	-0.1652 (0.0125)	-0.1508 (0.0148)	0.63928		MS1	0.0258 (0.022)	*-0.0096 (0.026)	*-0.0134 (0.0178)	*-0.0483 (0.0284)	*-0.0542 (0.0229)	*-0.0425 (0.0329)	*-0.0251 (0.0269)	0.52774
MS2	-0.0872 (0.0094)	*-0.0652 (0.013)	-0.1028 (0.0178)	-0.1006 (0.014)	*-0.0613 (0.0085)	-0.0761 (0.0174)	*-0.0656 (0.0124)	0.60411		MS2	-0.1204 (0.0222)	-0.1126 (0.0127)	-0.1402 (0.0172)	-0.1138 (0.0186)	-0.1338 (0.0169)	*-0.1546 (0.0293)	*-0.1533 (0.0139)	0.44135
MS3	-0.0943 (0.0142)	*-0.0382 (0.0082)	*-0.0469 (0.0062)	*-0.0674 (0.0092)	*-0.0314 (0.0106)	*0.0164 (0.0174)	*-0.0202 (0.0117)	0.89706		MS3	0.0242 (0.0168)	*-0.0211 (0.0143)	0.0285 (0.0572)	*-0.0146 (0.0106)	0.001 (0.0129)	0.0439 (0.0132)	-0.0005 (0.0119)	0.46733
MS4	-0.0921 (0.0091)	-0.1033 (0.0128)	*-0.1191 (0.0123)	-0.0946 (0.0149)	*-0.0083 (0.0126)	*-0.0548 (0.009)	*-0.0396 (0.0198)	0.89402		MS4	0.0347 (0.0048)	*0.0213 (0.0068)	*0.0144 (0.011)	0.0376 (0.0107)	0.0299 (0.0066)	*0.0205 (0.0116)	*0.0157 (0.0136)	0.45992
	N1	N2	N3	N4	B1	B2	B3	η^2			N1	N2	N3	N4	B1	B2	B3	η^2

## Sheet: Muscle Activity
Muscle activity ANOVA results
mean (std dev), * indicates significantly different from N1 baseline (p < 0.05)
Device leg
Tibialis anterior (TA) average normalized muscle activity
C01	0.2352 (0.0188)	0.2247 (0.0158)		0.2204 (0.0145)	0.2351 (0.0214)	*0.2609 (0.024)	*0.2708 (0.0197)	0.5038
C02	0.2924 (0.0198)		0.2926 (0.0515)	0.2885 (0.043)	0.3218 (0.0286)	0.3286 (0.0231)	0.2755 (0.022)	0.26068
C03	0.2541 (0.0168)	0.2332 (0.0156)	0.2299 (0.0161)	0.2231 (0.0238)	0.2361 (0.039)	0.2442 (0.0162)	*0.2195 (0.0255)	0.20099
C04	0.2714 (0.0158)	*0.2523 (0.0185)	*0.2484 (0.0117)	*0.2333 (0.0127)	*0.2326 (0.0088)	*0.241 (0.0142)	*0.2352 (0.0122)	0.49472
MS1	0.3066 (0.022)	*0.2499 (0.0222)	*0.2077 (0.0071)	*0.229 (0.0155)	*0.2317 (0.0162)	*0.228 (0.0106)	*0.2322 (0.0162)	0.77725
MS2	0.3381 (0.0252)		0.3562 (0.0379)	0.3407 (0.0248)	*0.4116 (0.0214)	0.3503 (0.038)	0.357 (0.0286)	0.42704
MS3	0.3119 (0.0104)	0.3271 (0.0081)	0.3095 (0.0226)	*0.3416 (0.0113)	*0.3319 (0.0159)	0.3032 (0.01)	*0.341 (0.0079)	0.56911
MS4	0.3287 (0.0307)	0.3272 (0.0117)	*0.289 (0.0182)	*0.2813 (0.0159)	*0.2815 (0.0212)	0.3561 (0.0138)	0.3269 (0.0264)	0.65246
MS5	0.2614 (0.0369)	0.3124 (0.0386)	0.2965 (0.0483)	0.2593 (0.0227)	*0.3372 (0.0184)	0.2775 (0.0696)	0.2777 (0.0236)	0.31918
	N1	N2	N3	N4	B1	B2	B3	η^2
Gastrocnemius lateralis (GAS) average normalized muscle activity
C01	0.3801 (0.0371)	*0.3288 (0.024)		*0.3271 (0.0308)	0.3538 (0.0287)	0.349 (0.0225)	0.3527 (0.0277)	0.29569
C02	0.3178 (0.0486)		0.3358 (0.0507)	*0.3948 (0.0624)	*0.4147 (0.036)	*0.3888 (0.0342)	0.3717 (0.045)	0.36432
C03	0.3275 (0.0312)	0.3479 (0.0207)	*0.3728 (0.0274)	*0.4273 (0.0299)	0.3397 (0.0426)	*0.405 (0.0236)	0.3536 (0.0334)	0.57494
C04	0.2071 (0.0216)	0.223 (0.0143)	0.2062 (0.0169)	0.188 (0.0188)	0.1949 (0.012)	0.187 (0.0156)	0.2054 (0.022)	0.33036
MS1	0.4194 (0.0498)	*0.3388 (0.0438)	0.4173 (0.0386)	*0.3265 (0.0256)	*0.3066 (0.0274)	0.3524 (0.0252)	0.4251 (0.1016)	0.47587
MS2	0.4757 (0.0256)		*0.3927 (0.022)	*0.377 (0.0258)	*0.3671 (0.0341)	*0.4264 (0.0373)	0.466 (0.0511)	0.62873
MS4	0.5203 (0.0285)	0.5009 (0.036)	0.5067 (0.0221)	0.4957 (0.0309)	*0.4549 (0.0214)	*0.4629 (0.0275)	0.5122 (0.0361)	0.40605
MS5	0.4719 (0.0168)	*0.6195 (0.0326)	*0.6062 (0.0352)	*0.6649 (0.045)	*0.6366 (0.0226)	*0.599 (0.0212)	*0.6597 (0.0376)	0.80219
	N1	N2	N3	N4	B1	B2	B3	η^2
Soleus (SOL) average normalized muscle activity
C01	0.2824 (0.0484)	*0.2325 (0.014)		*0.1866 (0.007)	0.2626 (0.0394)	*0.2377 (0.0176)	*0.1611 (0.0095)	0.71904
C02	0.6088 (0.026)		0.6345 (0.0266)	*0.7188 (0.0412)	*0.7033 (0.0581)	0.6511 (0.0194)	0.6506 (0.026)	0.56411
C03	0.3066 (0.0211)	*0.254 (0.0141)	0.2965 (0.0182)	*0.2622 (0.0167)	*0.2658 (0.0129)	*0.2485 (0.0169)	*0.2236 (0.0113)	0.74576
C04	0.3566 (0.0266)	0.3412 (0.0297)	0.3315 (0.018)	0.3355 (0.021)	0.3592 (0.031)	0.336 (0.0214)	0.3436 (0.0193)	0.15544
MS1	0.5166 (0.027)	0.5354 (0.0361)	0.4984 (0.0324)	0.5171 (0.0388)	0.4833 (0.0311)	0.4899 (0.0259)	0.4791 (0.0306)	0.28592
MS2	0.4097 (0.0257)		*0.3354 (0.0228)	*0.3281 (0.0179)	*0.3242 (0.0261)	0.3811 (0.0342)	*0.371 (0.0163)	0.64552
MS3	0.3806 (0.0154)	0.3833 (0.0268)	*0.3466 (0.0148)	0.4073 (0.0242)	0.4008 (0.0192)	0.4028 (0.04)	*0.4408 (0.0212)	0.57199
MS4	0.4836 (0.0256)	0.4968 (0.0343)	0.4921 (0.0275)	0.4543 (0.0253)	0.4898 (0.0229)	0.4711 (0.0184)	0.5197 (0.0343)	0.34888
MS5	0.4226 (0.0976)	0.3708 (0.0229)	0.4169 (0.0156)	0.4338 (0.0324)	0.437 (0.011)	0.4194 (0.0198)	*0.4812 (0.0316)	0.35648
	N1	N2	N3	N4	B1	B2	B3	η^2
Vastus lateralis (VAS) normalized muscle activity
C01	0.189 (0.0236)	*0.1542 (0.0124)		*0.139 (0.0205)	*0.2183 (0.013)	*0.2253 (0.0198)	*0.227 (0.0164)	0.80481
C02	0.2098 (0.0162)			0.2017 (0.028)	*0.4492 (0.2713)	*0.638 (0.0363)	0.2453 (0.0363)	0.67643
C03	0.4131 (0.0236)	0.3998 (0.0213)	0.3809 (0.0192)	0.3807 (0.034)	0.4261 (0.0229)	0.4453 (0.0217)	*0.4497 (0.0304)	0.54498
C04	0.1844 (0.015)	0.1924 (0.0183)	0.2042 (0.0135)	*0.2187 (0.0163)	*0.2209 (0.0224)	*0.2283 (0.0249)	0.1878 (0.0279)	0.41498
MS1	0.4741 (0.0335)	0.4598 (0.0375)	*0.4207 (0.0373)	0.4501 (0.0336)	0.4658 (0.0491)	*0.5304 (0.0235)	0.465 (0.0246)	0.45826
MS2	0.5334 (0.0173)		*0.4635 (0.0288)	*0.5021 (0.0298)	*0.5662 (0.0144)	*0.6381 (0.0268)	*0.5972 (0.0125)	0.87916
MS3	0.48 (0.0274)	0.4439 (0.0447)	*0.619 (0.0307)	*0.5536 (0.0395)	*0.562 (0.0343)	0.4951 (0.0387)	0.5141 (0.0249)	0.72829
MS4	0.317 (0.0111)	*0.2904 (0.0227)	0.3058 (0.0133)	0.3108 (0.0161)	*0.2785 (0.0125)	0.3021 (0.0164)	0.3054 (0.0109)	0.41019
MS5	0.5917 (0.0489)	*0.7356 (0.09)	0.6492 (0.0472)	0.656 (0.0338)	*0.7607 (0.0524)	*0.908 (0.1357)	*0.7112 (0.0791)	0.62831
	N1	N2	N3	N4	B1	B2	B3	η^2
Rectus femoris (RF) average normalized muscle activity
C01	0.3511 (0.0193)	0.3213 (0.0212)		*0.2991 (0.0176)	*0.4184 (0.0295)	*0.4964 (0.0449)	*0.4457 (0.049)	0.83711
C02	0.5511 (0.065)		0.5262 (0.0639)	*0.446 (0.0383)	*0.6567 (0.0425)	*0.4639 (0.0472)	*0.2827 (0.0211)	0.85928
C03	0.4626 (0.0242)	*0.4119 (0.0216)	0.4792 (0.0284)	0.4864 (0.0209)	0.4476 (0.0208)	0.4437 (0.0268)	0.4655 (0.0197)	0.52127
C04	0.3739 (0.0201)	0.3602 (0.0113)	0.3763 (0.0192)	0.3904 (0.0125)	0.36 (0.018)	0.3641 (0.0222)	*0.3442 (0.0144)	0.41087
MS1	0.5788 (0.0242)	*0.5168 (0.0196)	*0.4915 (0.0192)		*0.4855 (0.0187)	*0.5009 (0.0228)	*0.5249 (0.0166)	0.72112
MS2	0.5777 (0.0308)		0.6044 (0.0221)	0.605 (0.0282)	0.6002 (0.0233)	0.5856 (0.0213)	*0.6273 (0.0359)	0.26914
MS3	0.5542 (0.0153)	0.5326 (0.0271)	0.5735 (0.0198)	0.5499 (0.0297)	*0.5935 (0.0257)	0.5699 (0.0222)	*0.593 (0.0277)	0.45068
MS4	0.5065 (0.0191)	*0.4756 (0.0248)	0.4803 (0.018)	*0.4519 (0.0223)	*0.4439 (0.0235)	0.4863 (0.0155)	0.4861 (0.0313)	0.46224
MS5	0.6138 (0.0338)	0.6421 (0.0481)	0.5789 (0.0504)	*0.5116 (0.0249)	0.6304 (0.033)	0.6571 (0.0376)	0.5877 (0.047)	0.58689
	N1	N2	N3	N4	B1	B2	B3	η^2
Biceps femoris (HAM) average normalized muscle activity
C01	0.3131 (0.0244)	0.2849 (0.0115)			0.3433 (0.0205)	*0.3517 (0.0319)	0.3261 (0.032)	0.49282
C02	0.3464 (0.0158)		0.3189 (0.0322)	*0.4664 (0.0319)	0.3278 (0.012)	0.3372 (0.0196)	0.3234 (0.0182)	0.84733
C03	0.2908 (0.0564)	*0.2061 (0.0316)		*0.1725 (0.0217)	*0.192 (0.0281)	*0.1961 (0.0155)	*0.1455 (0.0142)	0.69531
C04	0.2334 (0.0216)	0.2573 (0.0265)	0.207 (0.0135)	*0.1921 (0.0091)	*0.2732 (0.0207)	0.2565 (0.0323)	*0.3153 (0.0259)	0.76253
MS1	0.4599 (0.0588)		*0.3524 (0.0499)	*0.3271 (0.044)	*0.3013 (0.0484)	*0.3174 (0.0386)	*0.3609 (0.0507)	0.45896
MS2	0.427 (0.0338)		0.3959 (0.0379)	0.4639 (0.0252)	0.3894 (0.0443)	*0.5256 (0.0278)	0.4421 (0.0465)	0.5559
MS3	0.5264 (0.0302)	0.4996 (0.0252)	0.5312 (0.0277)	0.4926 (0.0186)	0.4943 (0.0207)	*0.5645 (0.0316)	*0.6607 (0.0263)	0.6324
MS5	0.5881 (0.0191)	0.6194 (0.0279)	0.6279 (0.021)	0.6119 (0.0472)	*0.6683 (0.0424)	0.6192 (0.0316)	0.6268 (0.0349)	0.32902
	N1	N2	N3	N4	B1	B2	B3	η^2
Abdominal obliques (AB) normalized muscle activity
C01	0.3632 (0.0171)	0.3765 (0.0282)		*0.4252 (0.0283)	0.3868 (0.0351)	0.3745 (0.0239)	0.3664 (0.0315)	0.37914
C02	0.8912 (0.032)		0.9106 (0.0446)	0.9309 (0.0264)	0.8837 (0.0326)	0.9225 (0.0517)	0.9444 (0.0722)	0.19343
C03	0.4502 (0.0278)	*0.3603 (0.0227)	*0.3892 (0.0178)	*0.4064 (0.0188)	*0.3911 (0.023)	*0.4047 (0.0276)	*0.3794 (0.0353)	0.53844
C04	0.6833 (0.0444)	0.6766 (0.0332)	*0.8351 (0.0695)	*0.9146 (0.0617)	0.6495 (0.0448)	*0.6069 (0.0337)	*0.5958 (0.0444)	0.85133
MS1	0.6 (0.0494)	*0.3802 (0.0183)	*0.3627 (0.0174)	*0.5033 (0.0433)	*0.439 (0.0288)	*0.3505 (0.0181)	*0.3522 (0.0127)	0.90487
MS2	0.3776 (0.0308)		0.3829 (0.0322)	0.3846 (0.0371)	*0.4649 (0.0455)	0.342 (0.0389)	*0.4443 (0.0474)	0.56095
MS3	0.7095 (0.0149)	0.7455 (0.019)		0.7026 (0.0316)	*3.0525 (3.2257)			0.30366
MS4	0.7373 (0.0189)	0.7106 (0.0226)	*0.6862 (0.0201)	*0.6928 (0.0285)	*0.6831 (0.0212)	*0.6929 (0.0271)	*0.6874 (0.0235)	0.3931
MS5	0.6252 (0.0707)	0.7003 (0.0742)	*0.4764 (0.0406)	0.5682 (0.0514)	0.6979 (0.0627)	*0.5333 (0.0803)	0.6468 (0.0629)	0.62065
	N1	N2	N3	N4	B1	B2	B3	η^2
Latissimus dorsi (LAT) normalized muscle activity
C01	0.4092 (0.0269)	*0.3748 (0.021)		*0.2052 (0.0142)	*0.2645 (0.0127)	*0.3405 (0.0193)	*0.3672 (0.0165)	0.93794
C02	0.5596 (0.037)		*0.6476 (0.0464)	*0.8168 (0.0632)	0.5919 (0.0568)	0.57 (0.0335)	*0.665 (0.0371)	0.79288
C03	0.3316 (0.0422)	0.349 (0.0445)	*0.428 (0.0418)	*0.4339 (0.0442)	0.3442 (0.0196)	*0.4717 (0.0258)	0.3461 (0.071)	0.60985
C04	0.315 (0.0323)	0.2896 (0.0335)	0.3021 (0.0124)	*0.3637 (0.0447)	0.338 (0.0382)	0.3126 (0.0212)	0.3106 (0.0414)	0.33702
MS1	0.6692 (0.0267)	*0.5497 (0.0406)	*0.5477 (0.026)		0.7173 (0.0498)	*0.7614 (0.0486)	*0.5782 (0.0276)	0.84365
MS2	0.5371 (0.0314)		*0.6051 (0.046)	*0.5886 (0.0296)	0.5761 (0.0258)	0.5212 (0.0356)	0.5067 (0.0184)	0.58332
MS3	0.3158 (0.032)	0.3232 (0.0409)	*0.387 (0.0303)	0.2997 (0.0356)	0.2811 (0.0157)	*0.2652 (0.0127)	0.3465 (0.0421)	0.61344
MS4	0.495 (0.035)	*0.4581 (0.0191)	0.4735 (0.0174)	0.5076 (0.0183)	0.4932 (0.0181)	*0.4516 (0.0129)	0.512 (0.0202)	0.54528
MS5	0.2916 (0.0372)	0.3434 (0.0449)	0.2463 (0.0193)	0.2409 (0.0091)	*0.3591 (0.0892)	0.2682 (0.0144)	*0.3563 (0.0536)	0.54453
	N1	N2	N3	N4	B1	B2	B3	η^2
