# Supplementary material for: Biomechanical analysis of an unpowered hip flexion orthosis on individuals with and without multiple sclerosis
Source: J Neuroeng Rehabil. 2021 Jun 27;18:104. doi: 10.1186/s12984-021-00891-7 (PMC8237473; doi:10.1186/s12984-021-00891-7)
Supplement: Supplementary file 2 — Additional file 2. Data from which ANOVAs were carried out in .xlsx format. Includes joint mechanics and muscle activity for both legs of all participants. [file 12984_2021_891_MOESM2_ESM.xlsx]

## Sheet: Joint Mechanics
C01	C01	C01	C01	C01	C01	C01	C01	C01	C01	C01	C01	C01	C01	C01	C01	C01	C01	C01	C01	C01	C01	C01	C01	C01	C01	C01	C01	C01	C01	C01	C01	C01	C01	C01	C01	C01	C01	C01	C01	C01	C01	C01	C01	C01	C01	C01	C01	C01	C01
N1	N1	N1	N1	N1	N1	N1	N1	N1	N1	N2	N2	N2	N2	N2	N2	N2	N2	N2	N2	N4	N4	N4	N4	N4	N4	N4	N4	N4	N4	B1	B1	B1	B1	B1	B1	B1	B1	B1	B1	B2	B2	B2	B2	B2	B2	B2	B2	B2	B2
angle (deg)	angle (deg)	angle (deg)	angle (deg)	angle (deg)	angle (deg)	angle (deg)	angle (deg)	angle (deg)	angle (deg)	angle (deg)	angle (deg)	angle (deg)	angle (deg)	angle (deg)	angle (deg)	angle (deg)	angle (deg)	angle (deg)	angle (deg)	angle (deg)	angle (deg)	angle (deg)	angle (deg)	angle (deg)	angle (deg)	angle (deg)	angle (deg)	angle (deg)	angle (deg)	angle (deg)	angle (deg)	angle (deg)	angle (deg)	angle (deg)	angle (deg)	angle (deg)	angle (deg)	angle (deg)	angle (deg)	angle (deg)	angle (deg)	angle (deg)	angle (deg)	angle (deg)	angle (deg)	angle (deg)	angle (deg)	angle (deg)	angle (deg)
ankle	ankle	ankle	ankle	ankle	ankle	ankle	ankle	ankle	ankle	ankle	ankle	ankle	ankle	ankle	ankle	ankle	ankle	ankle	ankle	ankle	ankle	ankle	ankle	ankle	ankle	ankle	ankle	ankle	ankle	ankle	ankle	ankle	ankle	ankle	ankle	ankle	ankle	ankle	ankle	ankle	ankle	ankle	ankle	ankle	ankle	ankle	ankle	ankle	ankle
non-device leg	non-device leg	non-device leg	non-device leg	non-device leg	non-device leg	non-device leg	non-device leg	non-device leg	non-device leg	non-device leg	non-device leg	non-device leg	non-device leg	non-device leg	non-device leg	non-device leg	non-device leg	non-device leg	non-device leg	non-device leg	non-device leg	non-device leg	non-device leg	non-device leg	non-device leg	non-device leg	non-device leg	non-device leg	non-device leg	non-device leg	non-device leg	non-device leg	non-device leg	non-device leg	non-device leg	non-device leg	non-device leg	non-device leg	non-device leg	non-device leg	non-device leg	non-device leg	non-device leg	non-device leg	non-device leg	non-device leg	non-device leg	non-device leg	non-device leg
-6.75374	-4.47926	-6.20019	-7.71893	-9.56139	-6.49537	-6.67188	-4.50739	-6.19817	-5.44882	-8.33425	-7.53866	-7.1659	-7.0372	-5.52329	-5.63498	-6.32561	-6.49945	-6.27308	-7.48498	-8.75899	-6.529	-7.29781	-8.29205	-7.0845	-9.50321	-7.32757	-5.234	-9.11084	-8.63587	-8.54829	-8.52986	-7.14573	-8.42493	-7.43351	-8.40296	-6.73701	-8.11814	-8.33312	-8.67915	-6.68251	-7.29962	-6.77826	-5.73022	-5.86322	-5.65719	-7.09497	-5.85385	-7.03341	-5.29193
-7.27944	-4.67117	-6.58505	-8.29455	-9.90414	-7.18961	-7.19946	-4.6981	-6.82154	-6.39525	-8.74392	-8.05121	-7.4862	-7.85095	-6.08222	-6.26865	-6.9547	-6.65392	-6.70539	-8.08053	-9.20326	-7.1968	-7.80245	-8.48599	-7.52981	-10.2924	-7.83008	-5.62322	-9.65559	-9.31324	-9.38393	-9.2765	-7.57313	-8.7419	-7.86841	-8.70694	-7.25891	-8.86585	-9.27018	-8.99619	-6.86538	-7.74725	-7.21011	-6.20688	-5.91942	-6.05824	-7.3443	-6.49049	-7.55835	-5.51287
-7.94039	-5.06054	-6.99682	-8.90093	-10.3268	-8.09188	-7.88245	-5.09718	-7.5736	-7.43747	-9.22659	-8.69525	-7.86151	-8.67247	-6.75523	-7.06028	-7.79225	-7.07673	-7.39595	-8.79122	-9.64889	-7.99723	-8.47825	-9.02924	-8.24098	-11.1671	-8.62335	-6.22993	-10.2619	-10.0788	-10.3148	-10.1175	-8.12545	-9.27498	-8.42445	-9.24267	-7.81319	-9.77371	-10.4242	-9.43022	-7.10218	-8.27249	-7.81515	-6.68116	-6.26728	-6.62854	-7.80605	-7.3489	-8.16556	-6.02854
-9.36015	-5.5797	-7.33573	-9.44818	-10.7955	-9.0752	-8.6347	-5.62944	-8.34788	-8.42715	-9.68094	-9.42084	-8.24894	-9.37847	-7.45351	-7.90388	-8.72767	-7.68618	-8.21303	-9.50929	-10.0118	-8.80498	-9.22232	-9.76863	-9.09571	-11.9595	-9.58907	-6.97972	-10.8023	-10.7772	-11.1532	-10.9246	-8.71069	-9.9391	-9.07867	-9.96511	-8.33947	-10.6692	-11.605	-9.8794	-7.39215	-8.80519	-8.48515	-7.11159	-6.80693	-7.24294	-8.39901	-8.25706	-8.72605	-6.77886
-9.94017	-6.71647	-7.61612	-10.2835	-11.2397	-10.6275	-9.97708	-6.19954	-9.02391	-9.84238	-10.2131	-10.1271	-9.03217	-10.2033	-8.61549	-9.32187	-9.62368	-9.07694	-9.73041	-10.1253	-10.4235	-9.51491	-10.5309	-11.1851	-10.578	-12.7683	-11.4535	-7.79922	-11.1966	-11.2954	-11.7363	-11.5654	-9.22378	-11.203	-9.76929	-11.5268	-8.77146	-11.3666	-13.2487	-10.2565	-7.74841	-9.29885	-9.07537	-7.49777	-7.41154	-7.80022	-9.04225	-9.64438	-9.16191	-8.54929
-10.3338	-7.22148	-7.56149	-10.5625	-11.6407	-10.9193	-10.3832	-7.15518	-9.65773	-10.1651	-10.1936	-10.9397	-9.38035	-10.283	-8.92656	-9.73094	-10.6994	-9.67631	-10.2083	-10.6585	-10.4834	-10.3411	-10.9114	-11.5789	-10.9387	-12.7086	-12.0892	-9.34631	-11.3988	-11.6305	-11.8382	-11.9434	-9.55235	-11.5714	-10.3855	-12.0835	-9.07141	-11.6869	-13.4364	-10.4924	-8.57049	-10.021	-9.4984	-8.10727	-8.31906	-8.5343	-9.63953	-9.98683	-9.62646	-9.31912
-10.4955	-7.60706	-7.42403	-10.7148	-11.4494	-10.8318	-10.549	-7.47624	-9.52178	-10.2175	-9.98474	-10.8873	-9.60721	-10.1642	-9.00178	-9.89949	-10.6993	-10.1051	-10.4042	-10.5078	-10.4432	-10.3655	-11.036	-11.6372	-10.9916	-12.3927	-12.4036	-9.88973	-11.2026	-11.4618	-11.4234	-11.6393	-9.43204	-11.6519	-10.9536	-12.3282	-8.86776	-11.3237	-13.1722	-10.2821	-8.89743	-10.1425	-9.27116	-8.27107	-8.44983	-8.69754	-10.2666	-10.0927	-9.67271	-9.84996
-10.1515	-7.81781	-7.26074	-10.7123	-11.0083	-10.4341	-10.5069	-7.68484	-9.12773	-10.0341	-9.63845	-10.5584	-9.64232	-9.90523	-8.87155	-9.85742	-10.376	-10.3153	-10.3279	-10.1545	-10.3009	-10.1383	-10.9135	-11.3699	-10.7995	-11.8898	-12.371	-10.1812	-10.8582	-11.1189	-10.843	-11.0855	-9.06536	-11.4389	-10.8193	-12.2217	-8.47006	-10.7638	-12.5572	-9.90599	-9.06657	-10.0464	-8.85681	-8.3107	-8.34445	-8.75934	-10.165	-10.0018	-9.59757	-10.0633
-9.76129	-7.83178	-7.12424	-10.5443	-10.3986	-9.84073	-10.049	-7.76945	-8.56354	-9.24642	-9.20999	-10.041	-9.46644	-9.56838	-8.60352	-9.65564	-9.8398	-10.3037	-10.0371	-9.6956	-10.0653	-9.72867	-10.5804	-10.8737	-10.4581	-11.2604	-12.0286	-10.2164	-10.4164	-10.6599	-10.207	-10.3713	-8.62306	-10.9994	-10.4443	-11.2126	-7.96637	-10.1389	-11.7458	-9.45059	-9.04034	-9.74633	-8.36472	-8.22887	-8.05549	-8.74934	-9.80205	-9.76722	-9.41789	-9.95129
-9.31508	-7.40179	-6.9859	-9.73967	-9.71711	-8.4924	-9.69696	-7.71211	-7.9267	-8.79919	-8.24465	-9.43156	-8.67486	-8.75964	-7.87657	-8.93183	-9.19905	-9.75217	-9.05819	-9.20256	-9.35811	-9.22763	-9.43291	-9.65956	-9.5757	-9.78553	-10.7476	-10.0402	-9.90737	-10.1367	-9.5791	-9.57893	-8.182	-9.82401	-9.89625	-10.5269	-7.45144	-9.53267	-10.0694	-8.98436	-8.81985	-9.30071	-7.86667	-8.04202	-7.66049	-8.67294	-9.25	-9.03732	-9.16325	-9.0382
-8.84828	-7.07829	-6.92261	-9.15468	-8.42027	-7.86215	-9.26437	-7.20357	-7.30384	-8.38758	-7.75703	-8.81405	-8.20826	-8.28239	-7.47151	-8.46293	-8.53024	-9.29442	-8.47364	-8.70742	-8.90075	-8.19416	-8.70511	-9.07493	-9.07286	-9.00936	-9.97979	-9.27857	-9.34316	-8.99484	-8.97661	-8.05749	-7.77496	-9.20393	-9.25052	-9.83454	-6.99223	-8.45809	-9.32645	-8.53519	-8.4332	-8.25128	-7.38985	-7.77659	-6.82011	-8.50758	-8.5952	-8.57771	-8.85101	-8.43654
-7.87406	-6.75248	-6.80009	-8.50845	-7.858	-7.27982	-8.76169	-6.84304	-6.31756	-8.02251	-7.2884	-7.73284	-7.76774	-7.76592	-7.05682	-7.95953	-7.27606	-8.76459	-7.88798	-7.716	-8.38635	-7.68308	-7.94577	-8.52041	-8.5368	-8.25713	-9.20332	-8.78546	-8.10925	-8.39668	-7.81808	-7.44273	-7.40175	-8.57513	-8.57281	-9.17638	-6.27765	-7.95673	-8.64434	-7.6616	-7.34557	-7.74635	-6.50062	-7.14401	-6.44077	-7.80739	-7.91208	-8.05928	-8.02157	-7.84673
-7.36907	-6.44607	-6.59061	-7.85256	-7.34033	-6.7286	-7.69205	-6.47969	-5.9793	-7.6871	-6.83519	-7.26486	-7.36709	-7.23654	-6.64281	-7.45291	-6.74019	-8.19736	-7.33112	-7.20749	-7.82842	-7.15595	-7.20209	-7.98061	-7.97886	-7.55833	-8.4393	-8.26276	-7.48541	-7.80221	-7.25285	-6.94479	-6.71024	-7.932	-7.9052	-8.00338	-5.96085	-7.43943	-8.00209	-7.2117	-6.74345	-7.2815	-6.07912	-6.82439	-6.08886	-7.28297	-6.61161	-7.48968	-7.49351	-7.31257
-6.86465	-6.14833	-6.29489	-7.22871	-6.84436	-6.18938	-7.20106	-6.13248	-5.70886	-7.00409	-6.37923	-6.81035	-6.99154	-6.23403	-6.23484	-6.96892	-6.28083	-7.62208	-6.80974	-6.69264	-7.24159	-6.60823	-6.5062	-6.89162	-6.85119	-6.35366	-7.69204	-7.72358	-6.8817	-7.23089	-6.70422	-6.52507	-6.37801	-7.27965	-6.66028	-7.47663	-5.6286	-6.88047	-7.3874	-6.74659	-6.15357	-6.84899	-5.66204	-6.50432	-5.74851	-6.69606	-6.00923	-6.88715	-6.9132	-6.84673
-6.37092	-5.44	-5.52753	-6.15716	-6.35288	-5.12146	-6.75513	-5.79148	-5.4562	-6.62119	-5.40065	-6.35094	-6.19933	-5.78142	-5.42511	-6.10943	-5.88876	-6.51182	-5.82492	-6.1829	-6.05632	-6.05443	-5.31177	-6.33537	-6.30375	-5.82783	-6.27902	-7.16708	-6.3062	-6.69142	-6.17918	-6.12296	-6.04841	-6.02204	-6.09509	-6.97115	-5.27256	-6.27184	-6.21681	-6.26805	-5.59457	-6.42678	-5.23259	-6.16741	-5.40442	-6.09847	-5.43768	-5.69765	-6.31485	-6.04296
-5.41539	-4.98475	-5.09226	-5.69845	-5.36085	-4.60237	-6.33448	-5.04044	-5.17104	-6.19713	-4.89007	-5.88419	-5.73578	-5.35654	-5.00904	-5.72024	-5.53348	-5.98606	-5.33322	-5.68862	-5.49929	-5.00886	-4.80546	-5.77741	-5.77681	-5.32832	-5.64668	-6.03029	-5.76072	-5.66641	-5.67579	-5.21222	-5.71183	-5.45341	-5.579	-6.4691	-4.89855	-4.9918	-5.64465	-5.77589	-5.06812	-5.52721	-4.77223	-5.79419	-4.6782	-5.52915	-4.89868	-5.17108	-5.73156	-5.63492
-4.93388	-4.48487	-4.63432	-5.25769	-4.86346	-4.09969	-5.47234	-4.60389	-4.39552	-5.72555	-4.39497	-4.96151	-5.21938	-4.94516	-4.58052	-5.33403	-5.17251	-5.47568	-4.83396	-4.74547	-4.9764	-4.53035	-4.33772	-5.22573	-5.27254	-4.83723	-5.07906	-5.4947	-4.74452	-5.14292	-5.18444	-4.71479	-5.35663	-4.92997	-5.1196	-5.41969	-4.51408	-4.39563	-5.07683	-4.73611	-4.06426	-5.03904	-4.27234	-5.37325	-4.30464	-5.00346	-4.39221	-4.71474	-5.18395	-5.18887
-4.43825	-3.9886	-4.16254	-4.80812	-4.37063	-3.61177	-5.02421	-4.12904	-3.91961	-4.65083	-3.93479	-4.52136	-4.66164	-4.53142	-4.14477	-4.93098	-4.31458	-4.97301	-4.33077	-4.28318	-4.47493	-4.07185	-3.89424	-4.6889	-4.79049	-4.34231	-4.57118	-4.99828	-4.25792	-4.59945	-4.21961	-4.23591	-4.97832	-4.43916	-4.71931	-4.87599	-3.73011	-3.86795	-4.52526	-4.19662	-3.56842	-4.546	-3.21374	-4.43854	-3.93823	-4.03773	-3.91402	-4.32214	-4.19215	-4.71071
-3.93447	-3.53806	-3.69292	-4.33897	-3.88788	-3.13638	-4.59068	-3.62977	-3.42985	-4.08187	-3.51765	-4.09997	-4.08085	-3.69305	-3.71502	-4.49913	-3.81555	-4.47164	-3.83296	-3.82778	-3.97814	-3.62957	-3.47396	-3.69968	-3.89737	-3.32657	-4.10941	-4.52346	-3.77845	-4.04614	-3.76258	-3.80615	-4.19954	-3.96759	-4.37285	-4.3454	-3.3424	-3.41653	-4.00942	-3.67427	-3.08737	-4.0737	-2.72254	-3.99642	-3.5877	-3.56067	-3.03239	-3.96887	-3.72928	-4.23018
-2.98535	-2.80699	-2.83575	-3.3933	-3.42233	-2.24997	-4.19516	-3.12384	-2.9653	-3.53095	-2.81266	-3.69879	-2.93364	-3.30945	-2.9586	-3.58593	-3.29724	-3.476	-2.90166	-3.39498	-2.99413	-3.21478	-2.74834	-3.27296	-3.49276	-2.81878	-3.27461	-4.04161	-3.31191	-3.50359	-3.33984	-3.43749	-3.8425	-3.08574	-3.78926	-3.84925	-2.96996	-3.03638	-3.13366	-3.20249	-2.6438	-3.64218	-2.30167	-3.62311	-3.25639	-3.08521	-2.64077	-3.29074	-3.28913	-3.39601
-2.5804	-2.49391	-2.47236	-2.96488	-2.98235	-1.86804	-3.54274	-2.62714	-2.55297	-3.02932	-2.52273	-3.32141	-2.41442	-2.98801	-2.67667	-3.16498	-2.78543	-2.99836	-2.491	-3.00524	-2.54028	-2.85119	-2.45391	-2.90806	-3.11707	-2.33512	-2.89143	-3.54063	-2.8731	-2.9924	-2.95818	-3.12756	-3.53011	-2.7044	-3.52244	-2.98857	-2.61958	-2.71726	-2.77513	-2.80437	-2.25906	-3.25918	-1.96483	-3.33569	-2.94543	-2.63443	-2.29852	-2.96625	-2.88676	-3.07214
-2.23083	-2.19728	-2.15333	-2.59166	-2.20811	-1.54144	-3.26497	-1.69902	-2.20331	-2.24388	-2.2687	-2.97359	-1.96312	-2.74189	-2.47269	-2.81165	-2.30186	-2.54753	-2.12807	-2.67106	-2.13958	-2.34446	-2.1909	-2.60991	-2.76803	-1.9013	-2.53507	-2.57459	-2.47858	-2.12429	-2.61695	-2.64905	-3.26397	-2.38283	-3.2589	-2.62444	-2.2925	-2.21058	-2.46758	-2.48046	-1.94366	-2.62344	-1.70299	-3.12587	-2.39592	-2.23695	-2.01498	-2.67664	-2.53825	-2.80417
-1.93017	-1.91984	-1.86994	-2.27896	-1.87935	-1.26729	-3.00112	-1.27747	-1.66841	-1.95825	-2.03996	-2.37815	-1.59266	-2.42544	-2.33652	-2.53779	-1.86227	-2.13002	-1.8169	-2.13849	-1.80182	-2.18175	-1.94131	-2.18686	-2.16264	-1.24906	-2.21427	-2.18059	-1.85182	-1.78793	-2.31031	-2.46102	-3.03185	-2.12326	-2.99432	-2.31325	-1.98468	-1.99223	-2.2124	-1.97094	-1.49675	-2.35537	-1.49033	-2.96744	-2.16239	-1.90686	-1.78741	-2.43757	-2.25026	-2.5813
-1.43048	-1.45605	-1.36752	-1.80311	-1.58405	-1.03238	-2.74595	-0.890426	-1.45497	-1.72342	-1.82431	-2.12053	-1.05955	-2.30626	-2.16744	-2.16178	-1.13609	-1.40579	-1.33636	-1.89997	-1.29704	-2.03636	-1.45605	-2.0326	-1.9251	-1.0222	-1.71027	-1.8689	-1.60575	-1.52059	-1.77058	-2.29163	-2.81325	-1.74016	-2.72625	-2.06576	-1.3916	-1.77914	-1.83903	-1.73822	-1.33196	-2.11	-1.10812	-2.67836	-1.95261	-1.39266	-1.59973	-2.09473	-1.81639	-2.23063
-1.20814	-1.26782	-1.13521	-1.60659	-1.31323	-0.620573	-2.26832	-0.542585	-1.25665	-1.5169	-1.39498	-1.87545	-0.847593	-2.18831	-2.07654	-1.99738	-0.833579	-1.09844	-1.14013	-1.6584	-1.1082	-1.87633	-1.23154	-1.89386	-1.73732	-0.831914	-1.52725	-1.6293	-1.38001	-1.30957	-1.52589	-2.1258	-2.58979	-1.58009	-2.45284	-1.73865	-1.08818	-1.56459	-1.68776	-1.50196	-1.18274	-1.87852	-0.913815	-2.49768	-1.75764	-1.1534	-1.42894	-1.95353	-1.63631	-2.07495
-0.989344	-1.09224	-0.911012	-1.41518	-1.05741	-0.425594	-2.04295	-0.23615	-1.0589	-1.31732	-1.16599	-1.6343	-0.64106	-2.06783	-1.95333	-1.81475	-0.548502	-0.818952	-0.94592	-1.41219	-0.950003	-1.68442	-1.02664	-1.75518	-1.58918	-0.651899	-1.37737	-1.43992	-1.15277	-1.12936	-1.29119	-1.94767	-2.116	-1.42251	-2.17325	-1.60275	-0.77914	-1.34618	-1.53344	-1.25892	-1.04048	-1.65373	-0.718727	-2.27928	-1.56746	-0.903662	-1.08288	-1.80623	-1.46728	-1.90937
-0.525841	-0.916582	-0.68793	-1.22053	-0.563859	-0.23171	-1.81401	0.269537	-0.847131	-0.8942	-0.920813	-1.39488	-0.436114	-1.95177	-1.79432	-1.60965	-0.26566	-0.554643	-0.736885	-1.16984	-0.816074	-1.20273	-0.836567	-1.60682	-1.46067	-0.462698	-1.24552	-1.12306	-0.909868	-0.757371	-1.05633	-1.52482	-1.88943	-1.26223	-1.59655	-1.44128	-0.478972	-0.900697	-1.36336	-1.01054	-0.907829	-1.23401	-0.527432	-2.03628	-1.18091	-0.64863	-0.915206	-1.64278	-1.31406	-1.72493
-0.27543	-0.738199	-0.454105	-1.02301	-0.322747	-0.031827	-1.57028	0.487527	-0.336956	-0.677538	-0.668267	-0.948499	-0.248014	-1.77888	-1.61195	-1.39686	0.017873	-0.296686	-0.510469	-0.742902	-0.696969	-0.928488	-0.650914	-1.29169	-1.18853	-0.041662	-1.11792	-0.968033	-0.401911	-0.546808	-0.807027	-1.29819	-1.68796	-1.09916	-1.30392	-1.24236	-0.208595	-0.693738	-1.17319	-0.511153	-0.717029	-1.06279	-0.341143	-1.80133	-0.984557	-0.403262	-0.768589	-1.46406	-1.1888	-1.52831
-0.027177	-0.413951	0.075628	-0.63034	-0.096134	0.184339	-1.30825	0.694591	-0.045946	-0.475148	-0.434875	-0.765836	-0.002307	-1.72919	-1.26115	-1.04609	0.29061	0.172104	-0.08843	-0.572294	-0.456002	-0.648541	-0.274965	-1.15084	-1.03559	0.162372	-0.857128	-0.814627	-0.185933	-0.335801	-0.535279	-1.08873	-1.51226	-0.774772	-1.01876	-1.02171	0.017783	-0.530055	-0.742687	-0.262746	-0.675749	-0.927277	-0.157865	-1.61395	-0.785952	-0.179461	-0.648921	-1.11104	-1.10149	-1.1739
0.193653	-0.292662	0.349711	-0.431526	0.099627	0.68375	-0.767757	0.893674	0.234641	-0.296341	-0.153544	-0.625283	0.062616	-1.68878	-1.12233	-0.935412	0.721206	0.349583	0.048698	-0.431338	-0.335253	-0.378968	-0.101247	-1.03802	-0.888881	0.329542	-0.746244	-0.675639	-0.026222	-0.14656	0.000935	-0.909001	-1.3507	-0.620343	-0.753005	-0.662424	0.36759	-0.434413	-0.519557	-0.013679	-0.662666	-0.814301	0.200902	-1.44253	-0.583479	0.196791	-0.549148	-0.9742	-1.03096	-1.03562
0.468663	-0.20155	0.591784	-0.225316	0.253539	0.947367	-0.524352	1.08139	0.473449	0.013124	-0.115828	-0.527517	0.137758	-1.63678	-1.00704	-0.856469	0.854423	0.480172	0.126587	-0.316984	-0.246746	-0.134263	0.039739	-0.954659	-0.770875	0.442316	-0.68168	-0.565917	0.078368	0.005632	0.187329	-0.751693	-1.18768	-0.475871	-0.512205	-0.580665	0.532403	-0.408801	-0.31114	0.233471	-0.655837	-0.696345	0.363617	-1.40165	-0.379902	0.355864	-0.454991	-0.880309	-1.01773	-0.904494
0.528118	-0.128726	0.774272	-0.015631	0.48634	1.19117	-0.320614	1.40034	0.663708	0.174335	-0.097195	-0.457108	0.265572	-1.44005	-0.899708	-0.78506	0.944525	0.578175	0.178299	-0.225304	-0.223908	0.260468	0.132489	-0.82578	-0.663012	0.531996	-0.682182	-0.428678	0.15343	0.216317	0.28689	-0.397137	-0.836371	-0.34314	-0.288483	-0.557288	0.709126	-0.424109	-0.134702	0.468284	-0.62944	-0.367197	0.499672	-1.31715	-0.01487	0.497304	-0.254978	-0.821319	-0.993463	-0.751061
0.571727	-0.057157	0.888868	0.181559	0.623538	1.39463	-0.162943	1.52944	0.836018	0.356977	-0.038166	-0.382745	0.455229	-1.28842	-0.781209	-0.697504	1.01859	0.667014	0.253747	-0.152076	-0.276255	0.423067	0.175131	-0.742724	-0.64615	0.563352	-0.738291	-0.353103	0.235288	0.315345	0.322022	-0.154585	-0.66463	-0.220863	-0.065185	-0.553827	0.893075	-0.37019	0.001261	0.675982	-0.5665	-0.175125	0.59901	-1.15212	0.127944	0.619824	-0.159681	-0.771347	-0.947654	-0.555186
0.630591	0.130565	0.999036	0.459973	0.795025	1.55008	0.064155	1.64543	1.31445	0.567034	0.103934	-0.089237	0.848771	-1.10597	-0.464367	-0.426175	1.1034	0.88114	0.5808	-0.042842	-0.443544	0.578266	0.20316	-0.629937	-0.612351	0.626124	-0.833654	-0.229078	0.505434	0.441344	0.345336	0.126453	-0.511256	0.017433	0.403632	-0.451652	1.06973	-0.251926	0.197834	0.987445	-0.355004	-0.005326	0.658095	-0.911036	0.250474	0.723008	-0.075633	-0.590494	-0.884067	-0.061656
0.837721	0.254086	1.06523	0.535379	0.981589	1.75849	0.192244	1.75511	1.64714	1.07643	0.621489	0.143747	0.947287	-0.901728	-0.273047	-0.246452	1.21085	1.01352	0.800988	-0.002041	-0.433613	0.734335	0.261909	-0.489087	-0.533796	0.736066	-0.777543	-0.041793	0.683986	0.607004	0.406958	0.414861	-0.381029	0.147043	0.623543	-0.3257	1.22433	-0.098707	0.300467	1.10868	-0.257094	0.120759	0.680207	-0.633326	0.365313	0.806943	0.003447	-0.44547	-0.816337	0.185567
0.967601	0.394094	1.17054	0.595319	1.14872	1.8442	0.366724	1.85944	1.99344	1.36217	0.916428	0.389385	0.963883	-0.692338	-0.083055	-0.057816	1.4506	1.15949	1.01134	0.023156	-0.321129	0.89109	0.377782	-0.330559	-0.40043	0.890616	-0.641791	0.193917	0.866976	0.808723	0.675834	0.675776	-0.272117	0.284441	0.811136	-0.167658	1.43738	0.042739	0.418424	1.2219	-0.196635	0.205448	0.646188	-0.156226	0.476405	0.911895	0.091079	-0.284971	-0.715483	0.39675
1.09278	0.543088	1.31002	0.666145	1.35194	1.92766	0.58963	2.01866	2.30098	1.64291	1.1761	0.591647	0.932437	-0.35217	0.084288	0.11617	1.54879	1.31541	1.18884	0.021133	-0.135721	1.17402	0.535212	0.004985	-0.015168	1.2477	-0.465263	0.641552	1.04218	1.23814	0.822553	1.05289	-0.179505	0.422276	0.962908	-0.003811	1.49386	0.157124	0.542183	1.32617	-0.174722	0.334404	0.609938	-0.007152	0.654734	0.927424	0.196073	-0.134163	-0.686831	0.554702
1.20158	0.688223	1.46028	0.760573	1.40716	2.00433	1.07707	2.05529	2.54011	1.89617	1.37978	0.70932	0.893571	-0.252227	0.216662	0.254958	1.62872	1.47384	1.33102	-0.017482	0.065111	1.28406	0.701751	0.180168	0.196669	1.39756	-0.296409	0.776343	1.20748	1.42121	0.933788	1.18222	-0.022692	0.551396	1.08572	0.247091	1.52048	0.120974	0.656037	1.41133	-0.172841	0.409417	0.57444	0.086424	0.712525	0.916864	0.42472	-0.012548	-0.668961	0.654009
1.35917	0.901954	1.68968	0.992779	1.46054	2.06702	1.27584	2.06375	2.83552	2.10997	1.53143	0.69943	0.865128	-0.191019	0.396649	0.408586	1.70599	1.74096	1.55698	-0.18841	0.342352	1.3711	0.973449	0.3609	0.399716	1.50543	-0.065972	0.843084	1.51002	1.57311	1.00459	1.29171	0.051285	0.763109	1.18906	0.305667	1.52281	0.048853	0.813151	1.49481	-0.154695	0.488516	0.547959	0.144166	0.759243	0.883143	0.505829	0.123931	-0.660924	0.711981
1.41144	0.948003	1.74506	1.10414	1.52682	2.14283	1.4185	2.0551	2.93206	2.43218	1.75749	0.643713	0.867959	-0.145185	0.47269	0.448975	1.79806	1.81864	1.66333	-0.28541	0.412542	1.44007	1.07734	0.540058	0.586166	1.56897	0.019564	0.869525	1.63957	1.70356	1.05249	1.39143	0.12862	0.843668	1.36142	0.318955	1.50889	-0.028581	0.855429	1.50408	-0.138878	0.560895	0.533808	0.185803	0.805562	0.832197	0.541096	0.1545	-0.663722	0.706393
1.44733	0.953913	1.7682	1.20107	1.61059	2.16093	1.50607	2.04278	3.01625	2.55931	1.86235	0.607917	0.87068	-0.027045	0.552496	0.492401	1.91068	1.8512	1.7669	-0.363757	0.469284	1.49861	1.17166	0.844756	0.897974	1.60536	0.115106	0.890529	1.7486	1.82538	1.09863	1.48667	0.212157	0.908183	1.44179	0.30151	1.48812	-0.083656	0.885379	1.51196	-0.136245	0.622245	0.529763	0.226065	0.854535	0.770117	0.53214	0.175531	-0.677253	0.702564
1.4663	0.93137	1.77464	1.28138	1.70904	2.16797	1.57675	2.03682	3.09754	2.67298	1.96132	0.611886	0.868691	0.052168	0.635978	0.555963	2.152	1.84825	1.8585	-0.41565	0.532537	1.55421	1.26006	0.956232	1.02302	1.61181	0.228247	0.928091	1.8386	1.94392	1.19417	1.58063	0.300565	0.95841	1.53063	0.265637	1.45694	-0.099123	0.917062	1.53128	-0.154192	0.678446	0.52518	0.332074	0.901963	0.627555	0.498482	0.195129	-0.719778	0.712416
1.45703	0.866012	1.79137	1.39735	1.91592	2.1621	1.59471	2.05268	3.18133	2.776	2.04162	0.653208	0.8428	0.140529	0.802022	0.777593	2.2505	1.80958	1.96648	-0.44682	0.669908	1.67817	1.40844	1.04549	1.13253	1.62681	0.472767	1.04301	1.91592	2.15384	1.21255	1.76012	0.388441	1.02988	1.63813	0.281732	1.45396	-0.010583	1.02293	1.56533	-0.188343	0.808047	0.510368	0.401304	0.97189	0.550049	0.467303	0.245646	-0.735356	0.777571
1.43536	0.850588	1.8138	1.44281	2.00224	2.14074	1.61551	2.06658	3.26702	2.95856	2.09126	0.713565	0.822693	0.238629	0.883297	0.935589	2.32697	1.80657	1.97963	-0.469631	0.718744	1.74944	1.46471	1.12191	1.23552	1.64869	0.587241	1.09215	1.98707	2.24087	1.19466	1.83096	0.53946	1.0581	1.7684	0.319358	1.4601	0.06347	1.09538	1.60784	-0.228283	0.880573	0.478315	0.477985	0.986359	0.468929	0.480596	0.279207	-0.740635	0.81774
1.40677	0.854018	1.84515	1.48815	2.06528	2.05548	1.64133	2.07768	3.39996	3.04215	2.10317	0.80626	0.808045	0.348969	0.962238	1.11278	2.38582	1.82449	1.97565	-0.51811	0.743543	1.82322	1.51272	1.19135	1.34136	1.66516	0.698905	1.1252	2.11548	2.32711	1.14638	1.87567	0.600217	1.08299	1.91551	0.360049	1.47421	0.127239	1.17256	1.67631	-0.299475	0.944433	0.422934	0.556722	0.97785	0.38347	0.517694	0.314969	-0.736665	0.84973
1.37321	0.87129	1.88161	1.53389	2.10258	2.00355	1.68918	2.08387	3.4165	3.12005	2.09036	0.818364	0.80768	0.592384	1.03179	1.29233	2.43217	1.86032	1.96287	-0.539608	0.743354	1.89352	1.5573	1.29675	1.57202	1.63071	0.814962	1.14838	2.16369	2.42606	1.0842	1.8874	0.655291	1.10368	2.06441	0.382276	1.49295	0.161466	1.25106	1.6878	-0.33388	0.986486	0.34033	0.630639	0.935144	0.291607	0.552279	0.34498	-0.729315	0.867741
1.30121	0.891401	1.91773	1.57089	2.11695	1.95332	1.68893	2.08604	3.38832	3.18579	2.07881	0.809121	0.823376	0.703262	1.08042	1.45576	2.46686	1.90457	1.94196	-0.556431	0.718858	1.95259	1.60017	1.31344	1.68248	1.57314	0.938581	1.17314	2.1937	2.54399	1.02393	1.86288	0.706711	1.11955	2.28836	0.359962	1.50881	0.156048	1.32987	1.68247	-0.378633	0.995919	0.230822	0.690627	0.850338	0.190831	0.568243	0.359286	-0.725425	0.870157
1.27011	0.890434	1.95408	1.5562	2.08772	1.90221	1.65328	2.08467	3.31858	3.22742	2.06436	0.778634	0.86011	0.787014	1.07675	1.67803	2.48365	1.96524	1.82929	-0.576656	0.597933	1.9941	1.65896	1.28977	1.77247	1.49493	1.19552	1.24048	2.20201	2.80008	0.921325	1.69158	0.750237	1.13263	2.32357	0.326252	1.47546	0.017478	1.46295	1.66213	-0.447029	0.879649	-0.057588	0.713964	0.567937	-0.042083	0.555858	0.306412	-0.739932	0.816844
1.2431	0.848422	1.92149	1.4789	2.03462	1.83663	1.57178	2.07279	3.21299	3.16794	2.03006	0.717487	0.842087	0.827282	1.01299	1.71747	2.44649	1.95162	1.70214	-0.618288	0.49783	1.94723	1.65429	1.21177	1.82947	1.3988	1.31137	1.25867	2.18353	2.89741	0.854546	1.53102	0.77342	1.11863	2.28036	0.282651	1.38781	-0.121332	1.47928	1.6238	-0.556054	0.728301	-0.242509	0.638177	0.38795	-0.1831	0.507807	0.222355	-0.759994	0.738961
1.15182	0.765052	1.81733	1.34411	1.93545	1.56521	1.25669	2.02982	2.86734	3.02956	1.80451	0.42549	0.770039	0.703206	0.898123	1.69491	2.35551	1.88317	1.5069	-0.863936	0.360077	1.83205	1.61386	0.825498	1.79798	1.12024	1.39487	1.23347	2.00646	2.93978	0.744021	1.30777	0.755305	1.07036	2.13587	0.107858	1.2232	-0.317448	1.41972	1.41752	-0.974203	0.491134	-0.478568	0.473158	0.181345	-0.362377	0.412447	0.082376	-0.798913	0.597145
1.03746	0.62385	1.60283	1.14107	1.76818	1.30018	1.01181	1.92007	2.57066	2.79414	1.56617	0.150049	0.621609	0.495591	0.71708	1.5941	2.1835	1.73434	1.23107	-1.12322	0.165865	1.6315	1.52922	0.480842	1.67918	0.899811	1.4144	1.13515	1.79461	2.89826	0.556734	1.01145	0.475054	0.961196	1.86517	-0.070024	0.956977	-0.584716	1.24646	1.17789	-1.32401	0.147726	-0.802121	0.196587	-0.071918	-0.614804	-0.005246	-0.132473	-0.880672	0.360505
0.834535	0.398043	1.2372	0.851259	1.51026	0.903421	0.681919	1.69703	2.13035	2.44419	1.21446	-0.24063	0.374223	0.157632	0.448161	1.39379	1.89803	1.4766	0.857834	-1.51725	-0.109424	1.32973	1.38783	0.012349	1.46222	0.590858	1.33128	0.937394	1.45568	2.74276	0.259296	0.629742	0.135384	0.758435	1.44162	-0.340935	0.561092	-0.943499	0.924398	0.788559	-1.79727	-0.324217	-1.25736	-0.211515	-0.4052	-0.989475	-0.389391	-0.443658	-1.04449	-0.005475
0.509863	-0.467679	-0.094315	-0.08741	0.637809	0.335114	0.229276	0.705911	1.49636	1.32244	0.719932	-0.769524	-0.523872	-0.340346	-0.464442	0.58792	0.851714	0.519441	-0.308024	-2.088	-1.00345	0.345104	0.841306	-0.597893	1.1165	0.165093	0.710723	0.168828	0.95153	1.97285	-0.783882	-0.465231	-0.40001	-0.07117	0.835206	-0.732187	-0.764644	-2.07555	-0.291674	0.204463	-2.42269	-1.77412	-2.71522	-1.51612	-1.47124	-2.35362	-0.947631	-1.4537	-1.81975	-1.28003
-0.641863	-1.20074	-1.12739	-0.782929	-0.021998	-0.446523	-0.389298	-0.166105	0.62497	0.503114	0.041563	-1.46209	-1.24482	-1.03399	-1.17289	-0.085135	0.023984	-0.239379	-1.19513	-2.88325	-1.67158	-0.396821	0.369842	-1.37336	0.60177	-0.406049	0.10552	-0.439263	0.23863	1.30045	-1.58433	-1.23053	-1.18149	-0.777149	-1.08472	-1.27968	-1.79197	-2.94637	-1.25963	-0.621934	-3.23632	-2.83325	-3.76213	-2.47621	-2.28024	-3.4741	-1.7389	-2.21683	-2.53383	-2.28082
-1.54528	-2.19043	-2.44508	-1.65207	-0.866688	-2.784	-2.25366	-1.35486	-0.518303	-0.524214	-2.05504	-2.34499	-2.20209	-3.17167	-2.09715	-0.990968	-1.04901	-1.22809	-2.3545	-3.94859	-2.5251	-1.36033	-0.285431	-3.54167	-1.14131	-2.096	-0.749919	-1.24486	-0.73089	0.391548	-2.60845	-2.17802	-2.25322	-1.73901	-2.49435	-3.03118	-3.13808	-4.08523	-2.52935	-1.74346	-4.27919	-4.17504	-5.03616	-3.68819	-3.31401	-4.94983	-2.83182	-3.2074	-3.52272	-3.59337
-2.72049	-3.46464	-4.06178	-2.70442	-1.92514	-4.3668	-3.52444	-2.89277	-3.698	-1.78172	-3.53744	-4.77801	-3.42937	-4.68808	-3.27377	-2.16492	-2.39172	-2.4798	-3.82658	-6.9993	-3.59677	-2.59028	-1.16477	-4.98778	-2.47477	-3.26695	-1.90515	-2.31326	-3.59154	-0.793716	-3.88202	-3.32725	-3.64465	-3.0056	-4.25917	-4.32433	-4.8475	-5.52072	-4.13951	-5.05004	-7.20839	-5.8357	-6.55168	-5.17678	-4.59081	-6.78161	-4.29102	-4.46784	-4.81175	-5.26184
-4.19942	-5.03543	-5.96755	-3.9442	-3.22189	-6.21322	-5.01919	-4.78089	-5.73125	-5.01222	-5.31079	-6.36729	-4.94123	-6.53064	-4.7355	-3.62816	-4.01914	-4.02483	-5.63437	-8.99354	-4.9164	-4.12129	-2.30432	-6.68961	-4.16153	-4.68647	-3.40489	-3.72216	-5.50581	-2.29164	-5.42233	-4.68538	-7.41433	-4.61428	-6.39613	-5.92772	-6.9329	-7.25663	-6.09756	-7.25908	-9.1613	-7.83882	-8.33468	-6.95507	-6.11867	-8.92876	-8.44004	-6.0265	-6.40345	-7.30706
-8.1113	-9.05424	-10.5103	-7.00181	-6.58722	-8.30233	-6.73803	-9.44927	-8.02838	-6.96937	-7.35109	-8.23059	-8.80928	-8.70725	-8.6157	-7.44278	-5.94135	-8.09868	-10.3023	-11.2887	-8.38758	-8.14042	-5.44464	-8.64434	-6.20669	-6.37599	-7.51112	-7.78927	-7.72763	-6.29736	-7.23713	-8.01236	-9.77771	-8.8771	-8.89862	-7.83911	-9.37028	-11.5712	-10.8986	-9.80196	-11.4836	-12.9272	-10.422	-9.03481	-9.92588	-11.3312	-11.1089	-10.0489	-8.27444	-12.4415
-10.528	-11.4798	-13.0765	-8.84637	-8.67604	-10.6173	-10.8915	-12.1157	-10.5516	-9.14117	-9.63409	-10.3914	-11.1743	-11.2254	-11.0773	-9.80583	-10.7207	-10.6715	-13.177	-13.8644	-10.5783	-10.6329	-7.44864	-10.8502	-8.6023	-8.35917	-10.0934	-10.4682	-10.2409	-8.80321	-11.7164	-9.97741	-12.4416	-11.4773	-11.735	-12.5402	-15.0757	-14.1277	-13.6128	-12.6236	-14.2059	-15.9928	-15.5934	-14.1782	-12.1952	-16.7076	-14.1038	-12.4957	-12.6986	-15.3859
-13.2211	-14.1471	-15.8017	-10.9387	-11.0599	-15.8644	-13.3437	-14.9317	-13.2589	-11.5234	-14.8697	-12.8661	-13.8388	-17.2164	-13.8894	-12.4889	-13.5761	-13.6026	-16.3665	-16.6673	-13.0949	-13.4466	-9.73548	-16.0244	-14.378	-13.3007	-12.9755	-13.5108	-13.0241	-11.6211	-14.3984	-12.155	-15.3745	-14.3253	-18.0598	-15.2899	-18.1668	-16.9337	-16.4464	-15.645	-17.3224	-19.2922	-18.5768	-17.2312	-14.693	-19.6047	-17.3166	-15.2191	-15.1918	-18.4073
-16.1336	-16.9915	-18.6492	-13.309	-13.7578	-18.7377	-16.0149	-17.8415	-16.1067	-16.895	-17.7601	-15.636	-16.7617	-20.4788	-16.9748	-15.4746	-16.673	-16.821	-19.719	-19.5942	-15.9238	-16.5485	-12.3047	-18.9595	-17.6434	-16.2449	-16.0747	-16.7838	-16.0242	-14.6983	-17.3554	-14.5558	-18.5112	-17.3451	-21.244	-18.223	-21.24	-19.931	-19.3304	-18.7509	-20.7391	-22.6276	-21.634	-20.486	-17.399	-22.5705	-20.5807	-18.1764	-17.8518	-21.3408
-22.1509	-22.8331	-24.5044	-18.8651	-16.7509	-21.709	-18.8239	-20.7682	-22.0674	-19.8624	-20.7261	-21.6737	-22.8629	-23.6416	-23.1918	-21.9231	-19.897	-23.3981	-25.8461	-25.3316	-22.1639	-19.8384	-18.2	-22.0422	-20.9773	-19.3881	-22.3808	-20.0889	-22.1878	-17.9341	-20.5078	-17.1741	-21.75	-23.4383	-24.2358	-21.2125	-24.1463	-22.9981	-24.9527	-24.6665	-27.601	-25.767	-24.5971	-23.7592	-20.2883	-25.5204	-23.6998	-24.3529	-20.6609	-26.5053
-24.9817	-25.672	-27.4056	-21.9169	-19.9425	-24.7023	-24.4043	-23.5965	-25.1187	-23.0008	-23.6546	-24.6357	-25.7452	-26.4955	-25.9169	-25.0154	-23.1199	-26.3183	-28.109	-27.9992	-25.2783	-23.1512	-21.354	-25.1565	-24.1832	-22.5528	-25.3025	-23.2307	-25.0026	-21.1947	-23.7162	-19.9727	-28.0518	-26.2585	-26.9633	-26.8398	-26.783	-25.9742	-27.5322	-27.2831	-30.5804	-28.5452	-27.3635	-26.8601	-23.3317	-28.3421	-28.9816	-27.3055	-23.5839	-28.7344
-27.5884	-28.3996	-30.1977	-24.9824	-26.1179	-27.6014	-26.9898	-28.2651	-28.152	-26.2791	-26.4514	-27.3622	-28.395	-30.9861	-28.2921	-27.7593	-26.2325	-28.8025	-29.6518	-30.4985	-28.207	-29.1605	-24.4397	-30.8475	-29.5123	-28.225	-27.942	-28.6996	-27.3828	-27.3355	-26.8097	-25.7361	-30.8463	-28.7933	-29.4145	-29.3235	-29.118	-31.0291	-29.814	-29.6228	-33.085	-32.9122	-29.9064	-29.6648	-29.6405	-30.8872	-31.1214	-30.051	-26.5521	-30.8185
-29.9791	-30.9623	-32.7379	-27.8907	-28.602	-32.3075	-29.3477	-29.6929	-31.034	-29.6011	-31.4055	-29.7278	-30.744	-32.6613	-30.3795	-29.9896	-31.6932	-30.8106	-30.4436	-32.7525	-30.8755	-31.6018	-27.2777	-33.0167	-31.3559	-30.4828	-30.2343	-31.0334	-29.134	-30.0688	-31.931	-28.3652	-33.1602	-30.9519	-31.5532	-31.5018	-32.8196	-32.792	-31.6263	-31.6335	-35.057	-34.5183	-34.188	-34.23	-32.6184	-34.3273	-32.985	-32.5441	-32.0233	-32.7825
-34.1475	-33.227	-34.7935	-30.4295	-30.3612	-33.5815	-31.3627	-30.2867	-33.5167	-35.3532	-33.3586	-31.5827	-32.6576	-33.906	-32.2128	-31.5477	-33.6819	-32.3038	-30.4928	-34.5747	-33.2218	-33.5124	-29.7026	-34.4097	-32.4642	-32.2055	-32.0756	-33.0127	-30.0789	-32.4541	-33.5572	-30.4966	-34.7528	-32.6036	-33.2426	-33.2268	-33.9706	-33.7886	-32.7545	-33.1762	-36.3912	-35.6209	-35.6634	-35.8915	-35.1275	-34.784	-34.5475	-34.7036	-34.0156	-34.5429
-35.7469	-35.9163	-36.4116	-33.3439	-31.1947	-33.8475	-33.4937	-29.9957	-35.9627	-37.0034	-34.692	-32.9736	-34.3463	-34.5626	-34.6022	-32.1051	-34.8396	-33.2931	-28.6138	-35.9416	-36.4026	-34.7413	-32.6997	-34.8203	-32.7069	-33.2263	-33.7129	-34.4085	-29.2709	-34.3121	-34.2751	-31.8473	-35.4083	-33.6881	-34.3774	-34.4188	-34.3747	-33.8433	-32.3275	-34.0178	-36.5187	-36.0396	-36.4275	-36.9788	-36.8451	-34.2392	-35.6896	-37.3884	-35.1085	-36.7059
-36.7706	-35.9063	-35.6837	-33.2713	-30.9845	-33.0805	-33.1814	-28.9154	-35.4618	-37.3763	-35.1741	-32.2403	-33.8475	-34.4723	-34.7445	-31.0763	-34.9758	-32.5535	-27.0003	-35.2169	-36.8446	-35.1412	-32.9961	-34.1867	-32.0408	-33.374	-33.2277	-34.9435	-27.764	-35.4228	-33.9514	-32.2021	-35.0334	-32.8995	-33.5289	-33.5955	-33.8582	-32.9105	-30.8178	-33.063	-35.1936	-35.6411	-36.3332	-37.3611	-37.5417	-32.7835	-36.2522	-37.6102	-35.0964	-36.7561
-37.0385	-34.921	-33.9889	-32.1369	-27.8004	-31.4445	-31.9058	-25.3744	-33.8607	-36.3862	-34.685	-30.6409	-32.5222	-32.0592	-34.0578	-29.4259	-34.0788	-31.0134	-25.2567	-33.6441	-36.3546	-33.3232	-32.4184	-30.5009	-28.5422	-30.974	-31.9151	-32.9682	-25.9062	-34.9107	-32.6212	-29.9712	-31.6414	-31.3104	-31.8197	-31.9259	-32.4144	-28.837	-28.7515	-31.3015	-33.1195	-32.5102	-35.3488	-36.9775	-36.0036	-30.6792	-35.2638	-37.0204	-33.9627	-36.02
-35.1047	-33.0967	-31.5369	-30.1717	-25.465	-26.7496	-29.8835	-23.4991	-31.4775	-31.1964	-31.1652	-28.4489	-30.5795	-30.095	-32.6363	-27.4797	-32.3235	-28.8808	-23.6159	-31.4457	-34.9836	-31.3505	-31.0829	-28.0809	-26.2597	-28.8215	-30.0073	-30.7421	-24.004	-33.4071	-30.5061	-27.9015	-29.1247	-29.1685	-29.5108	-29.6886	-30.2309	-26.3576	-26.4676	-29.0105	-30.5636	-30.1046	-33.5606	-35.8498	-34.2914	-28.279	-33.7479	-35.6791	-31.8966	-34.549
-33.0695	-30.6601	-28.6208	-27.7347	-23.1738	-24.2869	-24.9363	-21.8506	-28.733	-27.7849	-28.6222	-25.9967	-28.2639	-27.9542	-30.6649	-25.5347	-27.3864	-26.4556	-22.2298	-28.8929	-32.9024	-28.9611	-29.2346	-25.663	-23.9998	-26.4575	-27.8051	-28.1029	-22.2674	-31.3281	-25.2978	-25.6688	-26.4491	-26.7867	-26.9262	-24.7572	-24.9023	-23.9915	-24.2742	-26.5209	-27.8124	-27.4319	-28.3732	-31.722	-32.3812	-23.8496	-31.6962	-33.6969	-26.3629	-32.482
-30.5582	-25.0364	-22.659	-22.8014	-21.2172	-22.0393	-22.6123	-20.5215	-26.0223	-24.3847	-25.9443	-23.5767	-23.4332	-25.8383	-25.9188	-22.27	-24.7795	-21.882	-20.3239	-26.262	-27.5352	-26.3947	-25.0717	-23.422	-21.955	-24.1692	-23.5263	-25.3771	-20.7888	-28.9028	-22.8424	-23.5369	-23.871	-22.4111	-24.367	-22.5302	-22.3495	-21.912	-20.873	-24.1298	-25.1249	-24.724	-25.5144	-29.0124	-30.508	-22.1829	-29.2788	-28.4779	-23.6207	-27.4147
-27.8022	-22.3818	-20.1116	-20.7346	-19.7109	-20.1127	-20.6265	-19.5066	-21.6969	-21.3123	-23.3848	-19.5251	-21.2914	-22.1443	-23.5486	-20.9922	-22.3896	-20.1096	-19.6702	-21.6506	-24.7334	-23.8758	-23.1197	-19.7461	-18.817	-20.4826	-21.7468	-22.8327	-18.5529	-26.3503	-20.7536	-21.6389	-21.5718	-20.7526	-22.0545	-20.6218	-20.123	-20.1737	-19.7318	-20.3669	-20.6722	-22.1989	-22.8381	-26.1461	-28.7882	-20.9165	-26.696	-25.6849	-21.2371	-24.8848
-22.4563	-20.0918	-18.0203	-19.0301	-17.7842	-18.5254	-19.0103	-18.1151	-20.229	-16.6946	-21.1205	-17.9857	-19.4748	-20.6556	-21.3951	-19.8722	-20.3564	-18.7448	-19.0844	-19.8961	-22.1446	-19.68	-21.3645	-18.3102	-17.6946	-19.1549	-20.2698	-18.9056	-17.6728	-21.6084	-19.0859	-18.6179	-19.6373	-19.4898	-18.5342	-19.0399	-18.2845	-17.5185	-18.8638	-19.0853	-19.0544	-18.2854	-20.5329	-23.3609	-25.7649	-19.9538	-24.1577	-23.0817	-19.3087	-22.6121
-20.1804	-18.2327	-16.3817	-17.648	-17.063	-16.1581	-16.5941	-17.5517	-19.1371	-15.0965	-17.7193	-16.7096	-17.9894	-19.4012	-19.5418	-18.8306	-18.7269	-17.7135	-18.4941	-18.5008	-19.9191	-18.175	-19.8248	-17.0944	-16.7815	-18.0799	-19.061	-17.5667	-16.8696	-19.6687	-17.7936	-17.4109	-16.7798	-18.5398	-17.2866	-16.5878	-16.8176	-16.4129	-18.15	-18.1208	-17.7875	-16.9487	-18.6821	-20.8605	-24.3038	-19.1531	-19.9028	-20.8418	-17.8154	-20.6876
-18.238	-16.762	-15.1168	-16.5054	-16.3303	-15.228	-15.5917	-16.9769	-18.2871	-13.8246	-16.5121	-15.6199	-16.7774	-18.3426	-17.9974	-17.8142	-17.4651	-16.8934	-17.873	-17.3748	-18.1191	-17.0402	-18.4855	-16.0535	-16.0003	-17.1469	-18.0487	-16.5232	-16.1119	-18.076	-16.7693	-16.3184	-15.6947	-17.7776	-16.2681	-15.5379	-15.6624	-15.3494	-17.4865	-17.3636	-16.7538	-15.8985	-17.2669	-18.7611	-22.7771	-18.3789	-18.3593	-19.0441	-16.6626	-19.104
-15.157	-14.5022	-13.2294	-14.6181	-15.539	-14.3787	-14.6352	-16.3469	-17.5447	-12.7609	-15.5233	-14.6562	-14.8285	-17.4171	-15.6074	-15.8754	-15.668	-15.4336	-16.6068	-16.4067	-15.6102	-16.1788	-16.2243	-15.1428	-15.2857	-16.2652	-16.325	-15.6347	-15.3903	-16.8	-15.071	-15.2801	-14.7194	-16.3792	-15.3791	-14.5188	-13.975	-14.2974	-16.0935	-16.7116	-15.8276	-14.9827	-15.3452	-15.7179	-21.1604	-16.6192	-17.1864	-16.6038	-14.8914	-16.5775
-13.8849	-13.476	-12.3962	-13.7712	-14.7004	-13.5639	-13.7015	-15.6421	-15.9961	-11.8156	-14.6693	-12.9742	-13.9488	-15.6688	-14.6144	-15.0351	-14.9258	-14.6601	-16.0043	-14.5833	-14.683	-15.4744	-15.2034	-13.5197	-13.8717	-14.5088	-15.5318	-14.7831	-14.0186	-15.7732	-14.2566	-14.2612	-13.7958	-15.6243	-14.5372	-13.5152	-13.2818	-13.2638	-15.3472	-15.4382	-13.9693	-14.0782	-14.604	-14.5873	-19.4722	-15.6327	-16.2942	-15.7258	-14.0651	-15.4155
-12.7387	-12.4464	-11.5686	-12.9547	-13.0159	-12.7575	-12.7886	-14.0387	-15.1002	-10.0991	-13.888	-12.211	-13.0847	-14.7495	-13.689	-14.3215	-14.1792	-13.8411	-15.414	-13.6464	-13.8346	-14.1594	-14.2279	-12.7185	-13.1143	-13.6485	-14.7709	-13.0082	-13.3271	-14.1521	-13.4386	-12.2825	-12.9017	-14.8151	-13.6928	-12.5474	-12.5951	-11.391	-14.588	-14.7339	-12.9946	-12.1579	-13.8919	-13.578	-16.0857	-14.634	-15.5715	-14.908	-13.195	-14.2481
-11.7125	-11.4339	-10.7578	-12.1573	-12.218	-11.1755	-11.0602	-13.2006	-14.136	-9.32598	-12.4089	-11.4729	-12.2366	-13.807	-12.8132	-13.7186	-13.3868	-13.0064	-14.8062	-12.7143	-13.0144	-13.4514	-13.3127	-11.9011	-12.3144	-12.8359	-14.0441	-12.1259	-12.6118	-13.426	-12.6295	-11.361	-12.0453	-13.967	-11.9951	-10.8566	-11.8772	-10.6289	-13.8379	-13.97	-12.0259	-11.2198	-13.1688	-12.6271	-14.5155	-13.6754	-14.9155	-14.0698	-12.2747	-13.1004
-10.0418	-9.65756	-9.33927	-10.6267	-11.4678	-10.4452	-10.2793	-12.3904	-13.1593	-8.64883	-11.6941	-10.7553	-10.665	-12.8867	-11.2089	-12.6241	-12.5493	-11.4617	-13.4706	-11.844	-11.4782	-12.713	-11.7344	-11.09	-11.5	-12.0992	-12.7134	-11.3094	-11.8886	-12.7018	-11.8547	-10.5155	-11.2537	-12.2726	-11.214	-10.1722	-11.1316	-10.0096	-12.4545	-13.1709	-11.1127	-10.3782	-12.4293	-11.7171	-13.1025	-12.7973	-14.2529	-12.2598	-11.3435	-11.1335
-9.39745	-8.95789	-8.79062	-9.92814	-10.7792	-9.79126	-9.58014	-11.6386	-12.2412	-8.09891	-11.0173	-10.077	-9.98452	-11.2602	-10.4904	-12.0161	-11.708	-10.8091	-12.7663	-11.095	-10.8158	-11.9868	-11.0697	-9.64047	-10.0571	-10.9302	-12.136	-10.591	-11.1966	-11.9752	-11.1443	-9.76983	-9.97307	-11.4992	-10.5363	-9.58562	-10.3938	-9.52031	-11.8563	-12.3821	-10.299	-9.67145	-11.6906	-10.8637	-11.8734	-12.0233	-12.8146	-11.3408	-10.4698	-10.4257
-8.86766	-8.37874	-8.3528	-9.30539	-10.1674	-9.22929	-8.97089	-10.9616	-11.4402	-7.385	-10.4127	-9.47182	-9.39581	-10.5694	-9.83825	-11.3301	-10.2464	-10.2382	-12.0759	-10.5044	-10.2428	-11.3233	-10.4688	-9.05487	-9.53756	-10.5003	-11.6365	-9.97379	-10.5791	-11.2725	-9.99247	-9.14576	-9.50164	-10.8123	-9.98529	-9.07535	-9.09337	-9.12432	-11.3274	-11.6525	-9.60975	-9.11112	-10.3156	-9.4349	-10.8221	-10.7882	-12.0786	-10.4745	-9.128	-9.90222
-8.43323	-7.89134	-8.00709	-8.7704	-9.64115	-8.76302	-7.98635	-10.365	-10.2416	-7.16662	-9.91199	-8.57148	-8.90905	-9.95504	-9.26685	-10.5805	-9.69287	-9.73063	-11.4228	-9.78894	-9.75001	-10.7606	-9.91722	-8.57471	-9.18398	-10.1389	-11.214	-9.43415	-9.64892	-10.6366	-9.54683	-8.65449	-9.12731	-10.2196	-9.56089	-8.24679	-8.56163	-8.7758	-10.8592	-10.5179	-8.59394	-8.69304	-9.71493	-8.88838	-9.91632	-10.2897	-11.3859	-9.70622	-8.68421	-9.49811
-7.75786	-7.4692	-7.73325	-8.31842	-8.85441	-8.09235	-7.58418	-9.43387	-9.78783	-7.00184	-9.24517	-8.27341	-8.52856	-9.43038	-8.796	-9.81279	-9.25136	-9.27188	-10.8191	-9.60946	-9.32463	-9.99505	-9.40818	-8.20886	-8.9931	-9.80266	-10.8562	-8.44529	-9.31527	-9.69112	-9.17033	-8.0464	-8.83176	-9.72016	-9.24778	-7.95808	-8.11019	-8.10836	-10.4398	-10.1724	-8.22747	-8.24642	-9.18584	-8.44243	-8.40059	-9.83965	-10.7729	-9.06545	-8.34382	-9.12292
-7.49448	-6.82484	-7.36282	-7.61477	-8.61758	-7.86167	-7.24534	-9.12225	-9.38532	-6.88366	-9.05485	-8.06183	-8.08723	-9.02456	-8.22616	-8.51193	-8.90327	-8.57314	-9.78015	-9.50619	-8.7169	-9.79045	-8.55059	-7.97506	-8.96028	-9.46419	-10.3413	-7.9586	-9.03046	-9.4012	-8.85654	-7.90227	-8.60251	-9.03994	-9.02939	-7.79148	-7.74719	-7.81201	-9.75039	-10.0134	-7.92415	-8.19027	-8.74036	-8.07571	-7.765	-9.42561	-10.2569	-8.18002	-8.05201	-8.21568
-7.29567	-6.66118	-7.24478	-7.36557	-8.51831	-7.67652	-6.99871	-8.931	-9.02063	-6.81137	-8.9596	-7.93797	-8.03223	-8.64547	-8.1271	-8.13179	-8.64169	-8.42785	-9.35469	-9.45134	-8.59676	-9.69088	-8.25838	-7.95142	-9.3518	-8.87886	-10.2528	-7.49496	-8.76671	-9.24056	-8.60853	-7.84725	-8.4338	-8.89896	-8.85967	-7.76684	-7.48959	-7.61283	-9.51405	-10.0552	-7.66611	-8.21389	-8.39321	-7.77634	-7.22108	-9.04901	-9.83259	-7.9091	-7.76568	-7.69466
-7.17937	-6.64154	-7.1219	-7.20829	-8.56317	-7.51582	-6.90953	-8.86007	-8.69215	-6.84169	-8.97694	-7.91501	-8.09531	-8.63245	-8.11345	-7.99761	-8.4688	-8.4554	-8.99988	-9.41453	-8.61625	-9.67202	-8.1124	-8.12884	-9.7165	-8.73628	-10.3371	-7.08634	-8.50804	-9.2208	-8.42854	-7.86378	-8.27252	-8.90012	-8.91307	-8.09364	-7.35206	-7.57918	-9.37324	-10.2746	-7.43867	-8.28161	-8.15237	-7.54961	-6.77099	-8.71955	-9.16634	-7.72831	-7.46276	-7.2038
-7.1458	-6.75222	-6.93047	-7.15747	-8.71075	-7.35829	-7.05879	-8.88375	-8.11809	-6.87251	-9.1058	-8.17834	-8.27411	-8.65515	-8.13338	-8.10388	-8.33902	-8.60932	-8.72549	-9.2322	-8.73071	-9.6935	-8.14066	-8.3746	-10.1001	-8.70876	-10.5949	-6.75494	-8.01065	-9.33936	-8.22801	-7.92515	-8.28059	-9.01906	-9.0396	-8.34158	-7.41194	-7.74463	-9.32732	-10.903	-6.99916	-8.35031	-7.91371	-7.32688	-6.39666	-8.24696	-8.87274	-7.61154	-6.81758	-6.79762
-7.13855	-6.93138	-6.62371	-7.21042	-8.96444	-6.96943	-7.26371	-8.98576	-7.85328	-6.8632	-9.45882	-8.39199	-8.55432	-8.64062	-8.13708	-8.39466	-8.31216	-8.79017	-8.54718	-9.02313	-8.85836	-9.65849	-8.33249	-8.64309	-10.4183	-8.7281	-10.9609	-6.31601	-7.80173	-9.81167	-8.16669	-8.07093	-8.34638	-9.21287	-9.18813	-8.54376	-7.54378	-8.49979	-9.3603	-11.0829	-6.74844	-8.31482	-7.82738	-7.27568	-5.74846	-8.11994	-8.57665	-7.52073	-6.52615	-6.49195
-7.08169	-7.1494	-5.74783	-7.56431	-8.93587	-6.70662	-7.44976	-8.93913	-7.61438	-6.79216	-9.50116	-8.56492	-9.36089	-8.39323	-8.00452	-9.13043	-8.26416	-8.88399	-8.53265	-8.74771	-8.89634	-9.53548	-8.94661	-9.1352	-10.6769	-8.54999	-11.5697	-6.1902	-7.64177	-10.0302	-8.11249	-8.12818	-8.46119	-9.6562	-9.29128	-8.63772	-7.68388	-8.90351	-9.58483	-11.0696	-6.47421	-8.15597	-7.70741	-7.19754	-5.4406	-8.06956	-8.26674	-7.23849	-6.31893	-6.05671
-6.97752	-7.07695	-5.32983	-7.83097	-8.81195	-6.39817	-7.64546	-8.78044	-7.44057	-6.51748	-9.37838	-8.62559	-9.89109	-8.23756	-7.88157	-9.3627	-8.18426	-8.7722	-8.67941	-8.45669	-8.7983	-9.3456	-9.19891	-9.32347	-10.6154	-8.27879	-11.6345	-6.13104	-7.53537	-10.1754	-8.06754	-8.17776	-8.6077	-9.84284	-9.30154	-8.4801	-7.79964	-9.21105	-9.73627	-10.8663	-6.20276	-7.91095	-7.54813	-7.05805	-5.16073	-8.08744	-7.95159	-6.99062	-6.2552	-5.84876
-6.80901	-6.88456	-5.01999	-8.11777	-8.64927	-6.06719	-7.72249	-8.51655	-7.37849	-6.37591	-9.10448	-8.53455	-10.5113	-8.15241	-7.74645	-9.40929	-8.07797	-8.63359	-8.87044	-8.19712	-8.67426	-9.11973	-9.33743	-9.44032	-10.4379	-7.92158	-11.5042	-6.14529	-7.47335	-10.2415	-8.04307	-8.22226	-8.76423	-9.96731	-9.21813	-8.31625	-7.87626	-9.38046	-9.85976	-10.5294	-5.96979	-7.61645	-7.376	-6.85808	-4.93364	-8.14788	-7.66332	-6.67584	-6.37894	-5.63124
-6.82871	-6.60647	-4.83293	-8.35724	-8.47687	-5.74911	-7.86074	-8.17835	-7.44519	-6.25818	-8.73292	-8.29052	-11.1732	-8.17276	-7.60914	-9.25606	-7.94879	-8.5344	-9.03165	-7.97238	-8.55589	-8.88377	-9.35193	-9.44607	-10.1329	-7.51802	-11.1978	-6.21242	-7.42947	-10.2353	-8.04966	-8.25222	-9.02931	-9.99404	-8.91753	-8.15821	-7.90791	-9.40005	-9.87666	-10.1314	-5.79126	-7.31261	-7.2233	-6.62707	-4.76561	-8.20665	-7.30602	-6.317	-6.68748	-5.41111
-6.90792	-6.27269	-4.73242	-8.4545	-7.97113	-5.24589	-8.07486	-7.41186	-7.76276	-6.15599	-7.91968	-7.44845	-11.7539	-8.26637	-7.46031	-8.92496	-7.55479	-8.49189	-9.08263	-7.41986	-8.44696	-8.35951	-9.25751	-9.30547	-9.68873	-7.08385	-10.7422	-6.2322	-7.21699	-9.96141	-8.15699	-8.1657	-9.09427	-9.89537	-8.74676	-8.01343	-7.81502	-9.01218	-9.70119	-9.31741	-5.46194	-6.74133	-6.98551	-6.18308	-4.52605	-8.11735	-7.24165	-5.92582	-7.49881	-5.17756
-6.98671	-5.55365	-4.5357	-7.9739	-7.57833	-5.03237	-8.5855	-7.03812	-7.85393	-5.90147	-7.53513	-6.91048	-12.0594	-8.2843	-7.00929	-7.89639	-7.24279	-8.45213	-8.63292	-7.01542	-8.24618	-8.04023	-8.82597	-8.61563	-8.51279	-6.23378	-9.55705	-6.05123	-6.99704	-9.65784	-8.246	-7.99984	-9.07155	-9.40272	-8.55598	-7.64443	-7.70168	-8.6492	-8.68088	-8.90663	-5.20697	-6.44627	-6.87496	-5.96877	-4.41857	-7.90198	-7.21852	-5.01565	-7.69816	-4.5468
-6.94768	-5.28544	-4.34468	-7.4958	-7.14091	-4.78539	-8.79861	-6.72422	-7.85975	-5.73768	-7.17511	-6.32665	-11.6686	-8.04071	-6.67453	-7.30868	-6.85978	-8.41675	-8.14252	-6.5741	-8.21459	-7.71653	-8.54337	-8.20166	-7.92374	-6.00375	-8.98992	-5.74867	-6.75435	-9.27665	-8.36425	-7.76986	-8.93852	-9.1609	-8.34873	-7.35291	-7.59369	-8.24579	-7.99357	-8.50127	-4.88073	-6.11272	-6.79864	-5.74031	-4.33788	-7.58161	-7.22627	-4.51804	-7.59387	-4.16269
-6.86523	-5.19719	-4.0979	-7.07835	-6.74596	-4.48429	-8.96843	-6.53803	-7.84009	-5.60661	-6.86178	-5.72656	-11.0691	-7.64001	-6.32797	-6.76702	-6.45391	-8.40723	-7.5714	-6.19794	-8.31461	-7.4795	-8.28993	-7.89225	-7.43311	-6.05564	-8.56732	-5.41951	-6.59323	-8.91672	-8.53869	-7.56059	-8.71632	-9.04756	-8.15947	-6.98235	-7.56513	-7.89347	-7.38859	-8.15782	-4.55032	-5.74262	-6.82891	-5.50932	-4.33518	-7.22227	-7.28879	-4.08016	-7.1927	-3.846
-6.85392	-5.36316	-3.86638	-6.90187	-6.46697	-4.17289	-9.12253	-6.55222	-7.88865	-5.59418	-6.66129	-5.16922	-10.4938	-7.20395	-6.08558	-6.36364	-6.09488	-8.48447	-7.03131	-5.99254	-8.60637	-7.44551	-8.1564	-7.80099	-7.11725	-6.41984	-8.35335	-5.19749	-6.62315	-8.71113	-8.80554	-7.50488	-8.48371	-9.12365	-8.04421	-6.58021	-7.69723	-7.69648	-7.01021	-7.96855	-4.32295	-5.38521	-7.04051	-5.32459	-4.46631	-6.92119	-7.44263	-3.81493	-6.63352	-3.71911
-7.40176	-6.48094	-3.82815	-7.5272	-6.31853	-3.94408	-9.56139	-7.25843	-8.33917	-6.19817	-6.99581	-4.59035	-10.0827	-6.86463	-6.34251	-6.3889	-5.77133	-9.07908	-6.49945	-6.30707	-9.79941	-8.25032	-8.60103	-8.49029	-7.29781	-7.89867	-8.648	-5.51189	-7.42225	-9.11084	-9.68497	-8.33312	-8.35328	-9.84607	-8.05654	-6.10029	-8.5874	-8.05235	-7.14573	-8.33994	-4.56319	-5.10581	-8.04302	-5.3492	-5.1865	-6.76342	-7.70108	-4.13757	-5.86322	-4.2074
[truncated: 5,000 more columns]

## Sheet: Muscle Activity
C01	C01	C01	C01	C01	C01	C01	C01	C01	C01	C01	C01	C01	C01	C01	C01	C01	C01	C01	C01	C01	C01	C01	C01	C01	C01	C01	C01	C01	C01	C01	C01	C01	C01	C01	C01	C01	C01	C01	C01	C01	C01	C01	C01	C01	C01	C01	C01	C01	C01
N1	N1	N1	N1	N1	N1	N1	N1	N1	N1	N2	N2	N2	N2	N2	N2	N2	N2	N2	N2	N4	N4	N4	N4	N4	N4	N4	N4	N4	N4	B1	B1	B1	B1	B1	B1	B1	B1	B1	B1	B2	B2	B2	B2	B2	B2	B2	B2	B2	B2
muscle activity (normalized)	muscle activity (normalized)	muscle activity (normalized)	muscle activity (normalized)	muscle activity (normalized)	muscle activity (normalized)	muscle activity (normalized)	muscle activity (normalized)	muscle activity (normalized)	muscle activity (normalized)	muscle activity (normalized)	muscle activity (normalized)	muscle activity (normalized)	muscle activity (normalized)	muscle activity (normalized)	muscle activity (normalized)	muscle activity (normalized)	muscle activity (normalized)	muscle activity (normalized)	muscle activity (normalized)	muscle activity (normalized)	muscle activity (normalized)	muscle activity (normalized)	muscle activity (normalized)	muscle activity (normalized)	muscle activity (normalized)	muscle activity (normalized)	muscle activity (normalized)	muscle activity (normalized)	muscle activity (normalized)	muscle activity (normalized)	muscle activity (normalized)	muscle activity (normalized)	muscle activity (normalized)	muscle activity (normalized)	muscle activity (normalized)	muscle activity (normalized)	muscle activity (normalized)	muscle activity (normalized)	muscle activity (normalized)	muscle activity (normalized)	muscle activity (normalized)	muscle activity (normalized)	muscle activity (normalized)	muscle activity (normalized)	muscle activity (normalized)	muscle activity (normalized)	muscle activity (normalized)	muscle activity (normalized)	muscle activity (normalized)
TA	TA	TA	TA	TA	TA	TA	TA	TA	TA	TA	TA	TA	TA	TA	TA	TA	TA	TA	TA	TA	TA	TA	TA	TA	TA	TA	TA	TA	TA	TA	TA	TA	TA	TA	TA	TA	TA	TA	TA	TA	TA	TA	TA	TA	TA	TA	TA	TA	TA
device leg	device leg	device leg	device leg	device leg	device leg	device leg	device leg	device leg	device leg	device leg	device leg	device leg	device leg	device leg	device leg	device leg	device leg	device leg	device leg	device leg	device leg	device leg	device leg	device leg	device leg	device leg	device leg	device leg	device leg	device leg	device leg	device leg	device leg	device leg	device leg	device leg	device leg	device leg	device leg	device leg	device leg	device leg	device leg	device leg	device leg	device leg	device leg	device leg	device leg
0.772748	0.958049	0.814195	0.747737	0.603194	0.714122	1.15998	0.441412	0.955083	0.735451	0.628887	0.594626	0.622477	0.843598	0.886944	0.641425	0.808138	0.791433	0.620988	0.648785	0.737935	0.794262	0.734895	0.643763	0.621879	0.649268	0.773563	0.747902	0.679279	0.725671	0.849996	0.761957	0.754684	0.585449	0.624773	0.780116	0.658909	0.837661	0.800078	0.674342	0.768799	0.752598	0.637328	0.890246	0.704782	1.27064	0.928776	0.828792	0.708939	0.60128
0.723795	0.910402	0.773545	0.695013	0.591006	0.707628	1.09148	0.377314	0.895782	0.667717	0.560777	0.583146	0.538549	0.764569	0.898057	0.601309	0.723358	0.766906	0.553352	0.599146	0.692654	0.732409	0.707331	0.593651	0.607993	0.616564	0.76324	0.727748	0.647402	0.707741	0.784276	0.726198	0.716317	0.578228	0.582074	0.739145	0.637193	0.825345	0.746855	0.610405	0.781083	0.713366	0.607966	0.901363	0.653855	1.2628	0.888493	0.742623	0.728015	0.555789
0.65291	0.837403	0.698314	0.619797	0.556446	0.679685	0.986023	0.309172	0.799585	0.585854	0.485259	0.557545	0.439881	0.663402	0.883342	0.536458	0.621192	0.706258	0.469902	0.537324	0.624254	0.650676	0.659544	0.52839	0.58558	0.563921	0.723051	0.693624	0.592182	0.655032	0.682038	0.674732	0.650466	0.566015	0.5271	0.680776	0.593102	0.792037	0.66618	0.536566	0.769384	0.659901	0.573267	0.88875	0.58464	1.21156	0.820493	0.640709	0.730618	0.488883
0.565099	0.748457	0.589794	0.528408	0.5017	0.630476	0.852024	0.245992	0.676682	0.495056	0.407328	0.515419	0.336354	0.542288	0.837808	0.454211	0.501965	0.614271	0.386012	0.467184	0.538991	0.555531	0.597086	0.447336	0.555905	0.495374	0.658284	0.647564	0.518266	0.576479	0.555364	0.609814	0.562104	0.545628	0.466369	0.61259	0.532454	0.735576	0.565102	0.458308	0.731657	0.593838	0.535936	0.849096	0.501195	1.1183	0.7241	0.538317	0.711928	0.407089
0.466812	0.641066	0.463181	0.423951	0.431444	0.562645	0.701144	0.185848	0.533675	0.40099	0.331032	0.458928	0.237726	0.417036	0.76138	0.359689	0.380074	0.500206	0.302765	0.392474	0.440122	0.45418	0.525775	0.359701	0.519707	0.413007	0.575989	0.590883	0.432151	0.474092	0.418969	0.530401	0.459061	0.512469	0.397081	0.531741	0.454502	0.652571	0.452874	0.377196	0.668558	0.517806	0.491532	0.77859	0.404946	0.988893	0.609598	0.432866	0.666894	0.31565
0.369608	0.529731	0.338546	0.323351	0.355619	0.484843	0.546414	0.136669	0.39546	0.313427	0.259513	0.394028	0.155237	0.30322	0.663135	0.26982	0.270017	0.376451	0.232248	0.320061	0.343979	0.35378	0.453862	0.276452	0.478991	0.330307	0.483947	0.524564	0.345285	0.367093	0.29273	0.446345	0.355569	0.467575	0.327439	0.448299	0.371718	0.554017	0.344291	0.30351	0.583743	0.439104	0.442481	0.686327	0.311281	0.8404	0.491583	0.338046	0.599935	0.231446
0.272298	0.417172	0.218456	0.229771	0.274827	0.397006	0.400013	0.097687	0.26829	0.230549	0.195283	0.319717	0.0867957	0.19935	0.543239	0.188725	0.170286	0.256138	0.173728	0.247413	0.253827	0.26073	0.378916	0.197148	0.430128	0.250261	0.389721	0.450167	0.257022	0.262193	0.177471	0.358663	0.251613	0.410347	0.258217	0.362873	0.287751	0.444135	0.239219	0.236679	0.483703	0.354846	0.386725	0.576321	0.222936	0.67167	0.368543	0.253131	0.513908	0.158513
0.185841	0.306422	0.122606	0.149202	0.199405	0.310024	0.271572	0.0686135	0.161215	0.161241	0.140434	0.247117	0.0384842	0.119333	0.421623	0.121965	0.0943797	0.150641	0.12616	0.181514	0.175487	0.180148	0.306938	0.133429	0.375199	0.178263	0.299955	0.37065	0.177805	0.164859	0.0870252	0.27229	0.160234	0.343775	0.190935	0.27629	0.205868	0.332129	0.150085	0.178701	0.376954	0.273284	0.322837	0.457386	0.145658	0.502918	0.259288	0.178046	0.415917	0.101709
0.115272	0.213326	0.0485094	0.0856066	0.13516	0.231059	0.167345	0.0513249	0.0796111	0.108589	0.0966076	0.175944	0.00962308	0.0586413	0.299682	0.0723542	0.038103	0.0677832	0.0924674	0.125583	0.11271	0.115441	0.240261	0.0828701	0.315781	0.118282	0.219887	0.290465	0.112368	0.0898336	0.0248077	0.19236	0.0872703	0.272846	0.135051	0.200333	0.138379	0.227393	0.0815231	0.130931	0.272664	0.198949	0.259342	0.339451	0.0834221	0.347219	0.160896	0.120732	0.314675	0.0627665
0.0632877	0.135761	0.00217498	0.0391216	0.0857773	0.165381	0.0900418	0.0426588	0.0232406	0.0733655	0.0647817	0.114499	-0.00261446	0.0207056	0.192903	0.0389736	0.00459674	0.0110847	0.068048	0.0817138	0.0652973	0.068057	0.180995	0.049263	0.25465	0.0708598	0.153023	0.214856	0.0632142	0.0339671	-0.0101118	0.120679	0.0355005	0.200561	0.0891809	0.13258	0.0831419	0.134302	0.0348166	0.0927027	0.179105	0.135457	0.195365	0.227575	0.0364541	0.214884	0.0834206	0.0766779	0.214985	0.0401096
0.0311317	0.0827553	-0.0186175	0.0130378	0.0535951	0.1174	0.0391074	0.0411303	-0.00547057	0.0546375	0.0450705	0.0680892	-0.00230673	0.00297526	0.111498	0.0222337	-0.00907372	-0.0200303	0.0528615	0.0516638	0.0363987	0.0375272	0.132886	0.0315454	0.197678	0.0402876	0.101021	0.148777	0.0317231	0.00180251	-0.0218094	0.0664379	0.00570235	0.138681	0.058512	0.0813556	0.0460683	0.0658218	0.00902041	0.0668868	0.102394	0.0869672	0.140772	0.138616	0.00864818	0.116038	0.0307512	0.0488222	0.132642	0.0325712
0.0141816	0.0507977	-0.0208199	0.00264434	0.0349421	0.0830185	0.0113848	0.0438592	-0.013838	0.0477666	0.0366317	0.0344539	0.00563161	-0.000439469	0.0519447	0.0168628	-0.00869441	-0.029337	0.0435753	0.0322411	0.0212666	0.0217955	0.0930311	0.0251762	0.143229	0.0230013	0.0637912	0.0958657	0.0135596	-0.0123469	-0.0170866	0.0276876	-0.00719574	0.0882418	0.0407128	0.0445781	0.0238411	0.019461	-0.00175593	0.0507384	0.0458307	0.0498119	0.096354	0.0718171	-0.00428062	0.0436799	-0.00254298	0.0333459	0.0680381	0.0351102
0.0108525	0.0372427	-0.0102424	0.00441176	0.0290082	0.0626642	0.00202889	0.048867	-0.00763373	0.0498725	0.0377158	0.0159748	0.0178872	0.0060748	0.0175565	0.0188377	0.000825167	-0.022561	0.0391931	0.0233697	0.0166305	0.0177398	0.0642042	0.027187	0.0966361	0.0166397	0.0398131	0.0578434	0.00771748	-0.0116933	-0.00143616	0.00397575	-0.0053675	0.0514458	0.0340108	0.0209874	0.0141535	-0.00595563	-0.000817655	0.0426247	0.00983966	0.0258949	0.0630753	0.0281429	-0.00526866	0.00118258	-0.0161291	0.0278838	0.0231158	0.0438127
0.0170327	0.038755	0.00771083	0.0142868	0.0322873	0.0530374	0.00548363	0.053868	0.00718248	0.0568572	0.0458375	0.00920107	0.0308904	0.0183311	0.00470853	0.024742	0.0154152	-0.00608412	0.0378296	0.0227149	0.0190374	0.0217556	0.0458803	0.0340961	0.0596932	0.0182975	0.026625	0.0344251	0.0107349	-0.00205964	0.0192969	-0.00659678	0.00648364	0.0284985	0.0361495	0.0106262	0.0146845	-0.0138245	0.0069356	0.0405298	-0.00756705	0.0135475	0.0440643	0.00571332	0.00223771	-0.0161889	-0.0153352	0.0301414	-0.00276307	0.0551799
0.0285949	0.0497577	0.0272198	0.0289246	0.0410357	0.0504324	0.0163481	0.0579199	0.0260657	0.0652075	0.0580521	0.012137	0.0423147	0.0321042	0.00673999	0.0311616	0.0306426	0.0141551	0.0384109	0.0276647	0.0257035	0.030298	0.0366281	0.0427828	0.0330821	0.0254068	0.0213702	0.0236669	0.0190695	0.0125473	0.0405174	-0.00670906	0.0236826	0.017708	0.0439404	0.00964988	0.0218629	-0.00839025	0.0173075	0.0424933	-0.0100233	0.0104492	0.0362878	0.000698766	0.0154339	-0.014835	-0.00402751	0.0373857	-0.0123303	0.0668638
0.0413931	0.0639525	0.0435964	0.0435373	0.0514051	0.0513884	0.0300143	0.0599972	0.0432646	0.0721199	0.0713053	0.0208332	0.0509057	0.0439733	0.0175928	0.036473	0.043101	0.0334247	0.0399845	0.0353155	0.033551	0.0403074	0.0343751	0.0506419	0.0169669	0.034728	0.0212885	0.0225737	0.0290938	0.0269607	0.0583997	0.000274862	0.0413797	0.0172453	0.0537666	0.0150405	0.0319081	0.00470692	0.0268713	0.0463894	-0.00194131	0.0137855	0.037847	0.00832529	0.0300207	-0.00229933	0.0121985	0.0464901	-0.00879699	0.0759281
0.053877	0.0771944	0.0559526	0.0561072	0.0617103	0.0534605	0.0430321	0.0601824	0.0568327	0.0767271	0.0828136	0.0327385	0.0561852	0.053289	0.0324243	0.039836	0.0522895	0.0485776	0.0419625	0.044189	0.0411441	0.0494744	0.0366989	0.0570143	0.0088456	0.0445354	0.0240649	0.0277711	0.0393039	0.0395478	0.0727624	0.0110062	0.0581864	0.0232489	0.063553	0.0237481	0.0425207	0.0209296	0.0347227	0.0506946	0.0122757	0.0214927	0.0450807	0.0229068	0.0441074	0.0165656	0.0308222	0.0556561	0.00284334	0.0817555
0.0636925	0.0866394	0.0624882	0.0650703	0.0697196	0.0549883	0.0532123	0.0586837	0.0654634	0.0780918	0.0904256	0.044294	0.0589822	0.0586818	0.0462746	0.041189	0.057004	0.0580823	0.0437154	0.0522553	0.0475439	0.0563363	0.0416235	0.0608073	0.00795139	0.0535613	0.0280139	0.0360882	0.0475541	0.0478308	0.0820238	0.0228306	0.0713032	0.0325999	0.0720394	0.0338449	0.0523214	0.0367549	0.0397643	0.0543113	0.0288247	0.0314091	0.0552468	0.0399193	0.0560612	0.0364283	0.0473707	0.0636623	0.0186255	0.0839597
0.0699411	0.0899765	0.0641449	0.0698522	0.0745063	0.0552157	0.0595176	0.0561953	0.0690032	0.0763404	0.0929148	0.0544641	0.0597874	0.0607848	0.0558942	0.0409574	0.058039	0.0618021	0.0450527	0.0583357	0.0523639	0.0602396	0.0473207	0.0622995	0.0123483	0.0611265	0.0321104	0.0449661	0.0529288	0.052134	0.0862171	0.0338107	0.0798293	0.0426283	0.0776955	0.0427681	0.0594912	0.0498901	0.0422332	0.056592	0.0448484	0.0418372	0.064658	0.0559104	0.0649758	0.0538711	0.0614165	0.0688747	0.0353411	0.0827495
0.0724885	0.08752	0.0617218	0.0706783	0.0758808	0.0541118	0.061826	0.0531807	0.0680325	0.0720916	0.0901205	0.0615393	0.0594949	0.0599571	0.0608714	0.0398944	0.0560414	0.0606272	0.0458825	0.0618408	0.0556805	0.0612076	0.0524933	0.0615606	0.0200757	0.0672095	0.0358973	0.052655	0.0552138	0.0529899	0.0858653	0.043135	0.0837713	0.051676	0.0807231	0.0502444	0.0643373	0.059559	0.0429112	0.0573051	0.0585353	0.05155	0.0720171	0.0691494	0.0707564	0.067017	0.0712326	0.0713349	0.0513633	0.0785824
0.0717693	0.0807228	0.0570514	0.0683841	0.074311	0.0521132	0.060654	0.0504483	0.0638902	0.0662552	0.0828701	0.0650456	0.0588568	0.0572425	0.0608972	0.0387432	0.0523745	0.0560485	0.0461364	0.0627388	0.0573791	0.0597609	0.0563862	0.0591825	0.0289341	0.0713501	0.039314	0.0582138	0.0547422	0.0514218	0.0820259	0.0496043	0.0837707	0.0577371	0.0810269	0.055289	0.066677	0.0648633	0.0427831	0.0565236	0.0690158	0.0597606	0.0757417	0.0775428	0.0731408	0.075286	0.0766337	0.0709443	0.0640361	0.0728041
0.0687609	0.0714671	0.0512927	0.0642787	0.0703062	0.0499604	0.0568963	0.0481531	0.0580452	0.0601259	0.0727021	0.0655363	0.0583337	0.0532731	0.0573879	0.0380738	0.0478575	0.0497518	0.045909	0.0614746	0.0578481	0.0567271	0.0586301	0.055469	0.0382141	0.074021	0.0424945	0.0613675	0.0523589	0.0486286	0.075353	0.0538217	0.0809987	0.0607637	0.079034	0.0584445	0.0672621	0.0668814	0.0426953	0.0546794	0.0761332	0.0658301	0.0761726	0.0817842	0.0730301	0.0789512	0.0786838	0.0683278	0.0735866	0.0664103
0.0641699	0.0613473	0.0459749	0.0596119	0.0646959	0.0481044	0.0516067	0.0466421	0.0518647	0.0541365	0.061475	0.0635278	0.0580757	0.0489019	0.0517399	0.0382352	0.0436436	0.0432948	0.0453204	0.0585985	0.0573056	0.0530619	0.0594178	0.0510581	0.0463685	0.0754324	0.0455783	0.0622972	0.048707	0.045982	0.0670961	0.0562936	0.0762854	0.0609074	0.0754059	0.0598335	0.0666527	0.0665324	0.0432683	0.0522659	0.0801766	0.0702103	0.0740258	0.0826054	0.0711762	0.0792094	0.07798	0.0639575	0.0800649	0.0604747
0.0591238	0.0528999	0.0421649	0.0553334	0.0583237	0.047166	0.0458294	0.0457821	0.0462955	0.0493853	0.0509661	0.0601386	0.0579746	0.0448848	0.0460643	0.0392679	0.0406093	0.0379016	0.044432	0.0548465	0.0558945	0.049682	0.0587928	0.0467272	0.0526241	0.0757556	0.0485767	0.0614428	0.044764	0.0441206	0.0584624	0.0576935	0.0707873	0.0586497	0.0706602	0.0601352	0.0654389	0.0646897	0.0447883	0.0496887	0.0816482	0.0727073	0.0704675	0.080957	0.0682315	0.0769254	0.075675	0.0589825	0.0839337	0.0557326
0.054556	0.0466141	0.0399692	0.0526413	0.0519616	0.047454	0.0404823	0.04544	0.0426316	0.0464369	0.0425519	0.0560043	0.0578608	0.0412949	0.0413345	0.0409676	0.0389549	0.0343717	0.043411	0.0508921	0.0539677	0.0473132	0.0570344	0.0426692	0.0566535	0.0750973	0.0513246	0.0593589	0.0413072	0.0436171	0.0505947	0.0584933	0.0654431	0.0551012	0.0651948	0.0598647	0.0639589	0.0623519	0.0472098	0.0475912	0.0811073	0.0736035	0.0664238	0.0780772	0.065191	0.0732353	0.072449	0.0537575	0.085373	0.0531601
0.0511593	0.0434348	0.0395641	0.0517896	0.0464737	0.0490332	0.0362733	0.0454809	0.041101	0.0455224	0.0370307	0.0521552	0.0575829	0.0387339	0.0387294	0.042965	0.0389788	0.0330791	0.0423203	0.0473771	0.0517335	0.0463758	0.0544932	0.0397017	0.0585336	0.0735906	0.0535203	0.0566246	0.0388791	0.0443934	0.0446466	0.0591495	0.0609579	0.0511855	0.0601398	0.0595301	0.0625818	0.0600286	0.0500891	0.0461563	0.0790943	0.0732669	0.0631014	0.0747877	0.0624895	0.0691505	0.0692265	0.0493365	0.0851073	0.052733
0.0493453	0.0428685	0.0405562	0.052868	0.0418651	0.0516144	0.0336425	0.0457674	0.0418458	0.0464571	0.0345963	0.0487428	0.0571008	0.0372152	0.0384962	0.0448044	0.0405822	0.034026	0.0412303	0.0442751	0.0494677	0.0469307	0.0516954	0.0379475	0.0589118	0.0713382	0.0548324	0.0537856	0.0377616	0.0462721	0.0407082	0.0598092	0.0578569	0.0477909	0.0558019	0.0594853	0.0612854	0.0580314	0.0532089	0.0455247	0.0761117	0.0721544	0.060722	0.071628	0.0604658	0.0656324	0.0661623	0.0459338	0.0836164	0.0542759
0.0489875	0.0443611	0.0424149	0.0556431	0.0387293	0.0551122	0.0327386	0.0462075	0.0446884	0.0489399	0.0349323	0.0461498	0.0565144	0.0370063	0.0403271	0.0460888	0.0434712	0.0369179	0.040364	0.041845	0.0474559	0.048704	0.0488133	0.0377733	0.0584039	0.0684755	0.0550368	0.0513159	0.0378422	0.0486296	0.0393351	0.0604163	0.0559622	0.0455878	0.0531209	0.0599483	0.0601744	0.0564805	0.0558993	0.0457088	0.0726349	0.0705217	0.0595692	0.0688439	0.0592417	0.0629525	0.0636564	0.0437652	0.0813307	0.0572938
0.0499437	0.0468707	0.0444347	0.0598289	0.0372232	0.0590309	0.0334396	0.0468183	0.0493713	0.0523715	0.0373781	0.0444456	0.0559075	0.0380247	0.0434133	0.0464197	0.0470055	0.0412453	0.0397908	0.0400461	0.0459156	0.0511847	0.0463879	0.0390977	0.0577861	0.0650301	0.0541336	0.0495899	0.0389729	0.0511256	0.0404023	0.0608089	0.0552684	0.0449581	0.0522863	0.0609723	0.0591762	0.0553509	0.057637	0.0466864	0.0691233	0.0687128	0.0592975	0.0663762	0.0587408	0.0616851	0.0618763	0.0431461	0.0784982	0.0612589
0.0517594	0.049626	0.0463178	0.0644357	0.0373193	0.0629575	0.0354123	0.047713	0.0547894	0.0560572	0.041115	0.0434042	0.0554535	0.0401913	0.0471048	0.045819	0.0509764	0.046365	0.0396602	0.038772	0.0451889	0.053761	0.0447921	0.0418547	0.0576667	0.0615055	0.052397	0.0488567	0.0408009	0.0531045	0.0434647	0.0607748	0.0553789	0.0459975	0.0535237	0.062567	0.0582954	0.054711	0.0580332	0.0482523	0.0660161	0.0669489	0.0595336	0.0643594	0.0587893	0.0620027	0.0606709	0.0440331	0.07567	0.0651198
0.0539029	0.0516948	0.0476748	0.0689767	0.0387363	0.0665274	0.0381964	0.0489152	0.0602643	0.0593193	0.0453343	0.043001	0.0552652	0.0430299	0.050371	0.0445092	0.0545949	0.0515847	0.0400188	0.0379472	0.0453023	0.0558558	0.0442994	0.0454987	0.0583018	0.0579829	0.0503333	0.0492183	0.0429609	0.0544093	0.0476654	0.0602577	0.0557902	0.0483857	0.0565873	0.0644261	0.0577265	0.0544789	0.0570064	0.0502863	0.0637023	0.0653583	0.0598436	0.0626053	0.0590702	0.0638388	0.0601061	0.0462585	0.0729705	0.068499
0.0558172	0.0528574	0.04862	0.0728934	0.0412954	0.0693451	0.0413021	0.0506029	0.0649796	0.0615285	0.0493627	0.0430806	0.0553901	0.0463631	0.05245	0.0428648	0.0578058	0.0562506	0.0408413	0.0374472	0.0462401	0.0570313	0.044987	0.0499178	0.0597097	0.0546672	0.0485681	0.0506264	0.0450762	0.0547808	0.052654	0.0593218	0.0560268	0.0516469	0.0613062	0.0664641	0.0576162	0.0546379	0.0545948	0.0526389	0.0624712	0.0640503	0.0599589	0.0610913	0.0593114	0.0667398	0.0600577	0.049653	0.0705676	0.071198
0.0573427	0.0531744	0.0492691	0.0757776	0.0445947	0.0714514	0.0443096	0.0526211	0.0682945	0.0625232	0.0527354	0.0435296	0.0558028	0.0495906	0.0531746	0.0415781	0.0602434	0.0598265	0.0420974	0.0373263	0.0478739	0.0570597	0.0468855	0.0544904	0.0615644	0.0517314	0.0477026	0.0529101	0.0472014	0.0542951	0.0575679	0.0581753	0.0558025	0.0551938	0.0667238	0.0682648	0.058169	0.0551746	0.0512268	0.0551747	0.0624636	0.0629238	0.0598203	0.059879	0.0593144	0.0704861	0.0604692	0.0541757	0.0685575	0.0733718
0.0582464	0.0530275	0.0498647	0.0774514	0.048278	0.072568	0.0469484	0.0549009	0.069879	0.062058	0.0552172	0.0441579	0.0563839	0.0521637	0.052471	0.0410884	0.0618551	0.0619566	0.0438021	0.0376546	0.050086	0.0559572	0.0497904	0.0585725	0.0634041	0.0492147	0.048177	0.055826	0.0492584	0.053016	0.0618527	0.0570933	0.0550222	0.0585718	0.0723825	0.0696979	0.0594984	0.0561211	0.0475243	0.0579054	0.0636446	0.0620595	0.0596271	0.0590863	0.0589737	0.0743411	0.0612006	0.0591366	0.0669053	0.0755029
0.0585813	0.0530142	0.0507066	0.0777542	0.0520591	0.0726192	0.0491329	0.0572979	0.0695698	0.0602559	0.0567774	0.0448677	0.0570556	0.053994	0.0507991	0.0417373	0.0629443	0.0625103	0.0457322	0.0385402	0.0524174	0.0539749	0.0533511	0.0620946	0.064787	0.0474272	0.0501739	0.0591186	0.0514183	0.0512848	0.0651886	0.0565295	0.0538776	0.0610234	0.0779238	0.0706142	0.0617236	0.0573755	0.0441858	0.0605618	0.0658092	0.0614848	0.0597613	0.0589626	0.0583731	0.0776619	0.0622308	0.0646	0.065715	0.0778686
0.0585512	0.0536674	0.0518913	0.0769344	0.0556111	0.0715965	0.0509532	0.0593021	0.0677065	0.0574437	0.0575398	0.0455104	0.0576718	0.0548197	0.0485756	0.0436328	0.0636581	0.0616035	0.0479235	0.0400137	0.054692	0.0515424	0.0571317	0.0644471	0.0654135	0.0463385	0.0535832	0.0625767	0.0539606	0.0492624	0.067445	0.0567425	0.0527913	0.0624538	0.0824677	0.0708178	0.0645121	0.0589327	0.0419199	0.0632362	0.0686257	0.0612323	0.060663	0.0596231	0.0576916	0.0799263	0.0633985	0.0697577	0.0648501	0.0808407
0.0584358	0.0552708	0.0536186	0.0752685	0.0591995	0.0696809	0.0526448	0.060797	0.0647172	0.054224	0.0577327	0.046134	0.0581794	0.0548285	0.0465524	0.0467867	0.0643296	0.0595827	0.0500619	0.0422719	0.0567153	0.0491847	0.0605675	0.0656586	0.0652582	0.0460525	0.0580293	0.066064	0.057039	0.0474335	0.0689854	0.0579259	0.0523322	0.062872	0.0861404	0.0702934	0.0677956	0.060737	0.0409852	0.0659128	0.0717146	0.0613202	0.0628419	0.0611584	0.0572214	0.0808316	0.0647364	0.0745013	0.0642733	0.0844641
0.0584802	0.0579355	0.0558905	0.0731206	0.0627466	0.0668966	0.0545457	0.0615278	0.0611403	0.050815	0.0576582	0.0468129	0.0586364	0.0543028	0.0451024	0.0506037	0.0651841	0.056961	0.052119	0.0452601	0.058408	0.0474404	0.0636501	0.0656497	0.0643906	0.0467082	0.0629586	0.0695056	0.0611786	0.0460151	0.0699928	0.060114	0.0530443	0.0625376	0.0886121	0.0691737	0.0709111	0.0627169	0.0417414	0.0685544	0.074741	0.0617838	0.0663762	0.0635488	0.0573057	0.0804399	0.0661052	0.0786636	0.0640105	0.0885409
0.0588729	0.0611435	0.0585938	0.0708165	0.0664137	0.0636484	0.0570301	0.0616563	0.0574196	0.0478674	0.0576668	0.0476979	0.0591775	0.0537312	0.0447411	0.0547431	0.0663862	0.0543273	0.0541306	0.0488743	0.059893	0.0467935	0.0660799	0.0647776	0.0630755	0.048564	0.0677715	0.0728525	0.066357	0.0452676	0.0707905	0.0633268	0.0554935	0.0618811	0.0901867	0.0676612	0.0735925	0.0648872	0.0441581	0.0712081	0.0774879	0.0626548	0.0713602	0.0667746	0.0583322	0.0789117	0.067337	0.0815935	0.0641773	0.0928867
0.0596783	0.0646537	0.0619651	0.0689876	0.0703553	0.0604088	0.0604083	0.061468	0.0544407	0.0458651	0.058114	0.0491027	0.0600651	0.0535104	0.0456652	0.0587398	0.0682127	0.0522627	0.0559964	0.0529119	0.0612543	0.0476133	0.0679101	0.063465	0.0616679	0.0515805	0.07197	0.0760549	0.0724426	0.0454773	0.0716388	0.0670243	0.0600081	0.0615278	0.0911422	0.0659917	0.075562	0.0669902	0.0479597	0.0736058	0.0798732	0.0639496	0.077859	0.0702125	0.0604378	0.0766667	0.0684072	0.0832932	0.0648935	0.0967678
0.0608315	0.0676762	0.0658654	0.0678986	0.0744275	0.057703	0.0648033	0.0614135	0.052526	0.0452139	0.0592928	0.0512405	0.061488	0.0539825	0.0480581	0.0623251	0.0707096	0.0512715	0.0580241	0.0569134	0.062839	0.0500992	0.0693481	0.0623448	0.0605921	0.0557948	0.0752807	0.0790502	0.07905	0.0467977	0.0726311	0.070976	0.06661	0.0619509	0.0916835	0.0646616	0.0764537	0.0690252	0.0524844	0.0758379	0.0818914	0.0656386	0.08483	0.073449	0.0636964	0.074209	0.0691135	0.0834974	0.0662374	0.100088
0.0621503	0.0699547	0.0699975	0.0677713	0.078822	0.0559824	0.0700468	0.0619212	0.0519785	0.0461739	0.061365	0.0541326	0.0635426	0.0551362	0.0518531	0.0649426	0.0736743	0.0517107	0.0602122	0.0608882	0.064913	0.0542362	0.0706732	0.0619629	0.0601165	0.0610033	0.0777036	0.0817658	0.0855918	0.049126	0.073833	0.0747896	0.0749282	0.0634408	0.0920445	0.0639157	0.0763587	0.0708312	0.0576027	0.0779518	0.0835107	0.067594	0.0921218	0.0757815	0.0679502	0.0720015	0.0693541	0.0823254	0.0681563	0.102701
0.0633228	0.0712844	0.0745008	0.0686701	0.0829474	0.055492	0.0756307	0.063164	0.0529323	0.0486318	0.064309	0.0579942	0.066118	0.0568089	0.0565599	0.066632	0.0771131	0.0537023	0.0628308	0.0642651	0.0677383	0.0597649	0.0720779	0.0626134	0.0606075	0.0670432	0.0794583	0.0841261	0.0911602	0.05254	0.0749909	0.0781623	0.083746	0.0660741	0.092157	0.0640863	0.075517	0.0721453	0.0625615	0.0801507	0.0845783	0.069454	0.0982746	0.076394	0.0730295	0.0703951	0.06913	0.0797925	0.0704941	0.104555
0.0641487	0.0715006	0.0786646	0.0702541	0.0861504	0.0561622	0.0807385	0.0651337	0.0551084	0.0525256	0.0678871	0.0622187	0.0688406	0.0583159	0.0620214	0.067342	0.0803171	0.0570532	0.0655707	0.0666063	0.0709448	0.0661662	0.0738537	0.0642619	0.0622413	0.0727734	0.0808331	0.0860348	0.0956263	0.0565231	0.075696	0.0803435	0.0926798	0.0691427	0.0916843	0.0653552	0.0742347	0.0723699	0.0667587	0.0823817	0.0847699	0.070931	0.102869	0.0744599	0.0778306	0.0692704	0.0685182	0.0763421	0.0725552	0.105296
0.0642438	0.0707262	0.0823541	0.0720064	0.0876445	0.0577144	0.0843665	0.0671784	0.0580736	0.0571447	0.0716299	0.0664925	0.0710075	0.0589762	0.0669757	0.0669697	0.082956	0.0612302	0.0681767	0.067452	0.0741656	0.0726603	0.0759982	0.0667198	0.0649635	0.0776893	0.0819852	0.0873195	0.0981447	0.0608865	0.0753896	0.0810265	0.0998091	0.0718684	0.0900372	0.0676337	0.0729234	0.0709743	0.0695206	0.0847204	0.0836138	0.0712736	0.104662	0.0695148	0.0817167	0.0684434	0.0675669	0.0719225	0.0737556	0.104604
0.0632884	0.069223	0.0847273	0.0731627	0.0867475	0.0595582	0.0855104	0.0685809	0.0611922	0.0615225	0.0748431	0.0696222	0.072018	0.0577893	0.0706854	0.0651612	0.084149	0.0654123	0.0700851	0.0664556	0.0765998	0.0782299	0.0784126	0.0692415	0.0682296	0.0809973	0.0827658	0.0876618	0.0982396	0.0654348	0.0735594	0.079783	0.103517	0.0731306	0.0863732	0.0708082	0.0715837	0.0673413	0.0701119	0.0868551	0.0805873	0.0696863	0.103178	0.0614067	0.0837063	0.0673779	0.066368	0.0670733	0.0733168	0.101841
0.0610133	0.0671969	0.0850516	0.0728341	0.0827633	0.0609247	0.0833584	0.0683214	0.0637006	0.0644786	0.0766599	0.0704133	0.0708716	0.0541756	0.0716125	0.0616426	0.0832404	0.0686079	0.0703152	0.0631995	0.0772236	0.0816935	0.0808032	0.0708179	0.0715459	0.081947	0.0826464	0.0865472	0.0955181	0.0693359	0.0694544	0.0762817	0.102416	0.0717882	0.0794096	0.0746956	0.0698123	0.0609943	0.0678226	0.0880632	0.0752548	0.0653836	0.0975866	0.0505115	0.0828105	0.0653822	0.0649351	0.0617211	0.0704917	0.0962396
0.0574327	0.0647004	0.0825633	0.0699999	0.0753077	0.0610138	0.0774465	0.06547	0.064788	0.0648633	0.0761506	0.0677838	0.0667744	0.0474095	0.0687967	0.0559136	0.0795392	0.0698073	0.0679731	0.0575179	0.0748271	0.0818524	0.0825799	0.0705251	0.0736045	0.0797554	0.0807919	0.083286	0.0899991	0.0723902	0.0626483	0.0700415	0.0961003	0.0666898	0.0688858	0.0783227	0.0670559	0.0513299	0.0619436	0.0871648	0.0674185	0.0582036	0.0881279	0.0372609	0.0779155	0.061969	0.0628738	0.0556976	0.0644142	0.0866526
0.052195	0.0619415	0.0768133	0.0643131	0.064427	0.0590729	0.0677635	0.0590935	0.0635688	0.0617449	0.0724935	0.0611536	0.0592576	0.0382352	0.0613512	0.0476546	0.0730462	0.0681468	0.0625402	0.0495152	0.0688334	0.0777253	0.0831421	0.0674514	0.0730433	0.074188	0.076281	0.0771426	0.0810244	0.0737907	0.0529783	0.0616595	0.0840349	0.0580247	0.0535666	0.0809718	0.0621139	0.039581	0.052259	0.0829994	0.0572669	0.0473936	0.0741865	0.024472	0.0690425	0.0563485	0.0599056	0.0497202	0.0554401	0.0735173
0.0455612	0.058483	0.0669246	0.0556887	0.0507255	0.0544501	0.0548268	0.0496243	0.0595202	0.054476	0.0652029	0.0497436	0.0484314	0.0268477	0.0494611	0.0364429	0.0633806	0.0630782	0.0532192	0.039661	0.0590616	0.0688404	0.0814452	0.0606223	0.0686521	0.0651232	0.0684255	0.0675698	0.0688566	0.073069	0.0407576	0.051337	0.0674717	0.0463625	0.0351829	0.081179	0.0545828	0.0265487	0.0392381	0.0747322	0.0449952	0.0337917	0.0576765	0.0138349	0.0563149	0.0485178	0.0551412	0.0437957	0.0438184	0.0568489
0.0379317	0.0542609	0.053292	0.0448625	0.0361373	0.0468692	0.0397528	0.0374818	0.052387	0.0431364	0.0543996	0.034417	0.0357912	0.0155604	0.0350096	0.0239314	0.0517132	0.0545512	0.0410394	0.0293311	0.0461848	0.0555211	0.0765647	0.0499003	0.0602244	0.0528598	0.0571068	0.0545036	0.0539755	0.0697988	0.0275153	0.0398916	0.0485764	0.0334893	0.0148087	0.0778238	0.0439609	0.0141552	0.0248736	0.0623667	0.0330732	0.0188556	0.0394825	0.00791954	0.0407531	0.0389301	0.0481161	0.0393306	0.0306999	0.0378232
0.0300876	0.0488635	0.0377514	0.0334642	0.0213561	0.0366016	0.0243111	0.0234858	0.0424852	0.0286164	0.0410571	0.0176887	0.0220099	0.00750219	0.0191167	0.0113082	0.0403888	0.0432077	0.0267695	0.0190112	0.0317948	0.0390846	0.0679244	0.0364944	0.0472171	0.0382127	0.043028	0.0386434	0.0374241	0.0637196	0.0137011	0.0285969	0.0303905	0.0222502	-0.00546271	0.0694517	0.0300384	0.00500321	0.0101225	0.0471939	0.0231182	0.0049509	0.0209717	0.00935632	0.0242093	0.0287616	0.0390944	0.0374006	0.0180247	0.0186008
0.0235453	0.0420164	0.021076	0.0236649	0.00971417	0.0251819	0.0109157	0.0110652	0.0304181	0.0133544	0.0271378	0.00101765	0.0103074	0.00537221	0.00621632	0.00104658	0.0310721	0.0305387	0.0118501	0.0110795	0.0178085	0.0218811	0.056242	0.0206876	0.0311851	0.0219477	0.0278309	0.0216513	0.0216177	0.054458	0.00227602	0.0188255	0.0169278	0.0161802	-0.0198722	0.0564568	0.0154345	0.00216904	-0.00131134	0.0313909	0.0178023	-0.00451098	0.00653777	0.0211906	0.00871985	0.0202934	0.027728	0.0399355	0.00816992	0.00173297
0.019476	0.0348915	0.00762582	0.0195071	0.00441093	0.0134336	0.0024978	0.00219823	0.0192147	-0.00145435	0.0155449	-0.010689	0.0040295	0.0126659	-0.000741752	-0.00367277	0.0275413	0.0189318	0.000566135	0.00787823	0.00854463	0.00714642	0.0416246	0.00603804	0.0145966	0.00761348	0.0140611	0.00622336	0.00744874	0.0433962	-0.00366557	0.0135053	0.0104069	0.0197481	-0.0244085	0.0386488	0.00157362	0.00898767	-0.00577884	0.0203913	0.0200698	-0.00700397	-0.00158074	0.0440734	-0.00104646	0.0153065	0.0162926	0.0486326	0.0052528	-0.00746929
0.0204153	0.0283951	0.000121311	0.0237537	0.00870239	0.00452041	0.00221024	0.000786258	0.0112113	-0.0118903	0.00985946	-0.0141325	0.00667205	0.0329326	0.00314276	0.00102119	0.0326638	0.0115347	-0.00387513	0.0118726	0.00661059	-0.00133543	0.0268294	-0.00558571	0.000977306	-0.00273187	0.00496727	-0.00403115	-0.0013894	0.0309304	-0.000606956	0.0143183	0.0146235	0.035809	-0.013705	0.0199093	-0.00691719	0.0275948	0.000408449	0.0182085	0.0326762	0.00139742	0.000630566	0.0787616	-0.00242208	0.0172765	0.0060864	0.0659742	0.0120169	-0.00572459
0.0287064	0.0252636	0.00347143	0.0391173	0.0243402	0.00171009	0.0129493	0.00918365	0.00966894	-0.0143463	0.0138512	-0.00444567	0.020366	0.0676814	0.0204337	0.0178855	0.049348	0.0118953	0.00316227	0.0244416	0.0149089	0.00025232	0.0152477	-0.0098139	-0.00538788	-0.00598066	0.00413162	-0.00495544	-0.0017074	0.0200637	0.0139765	0.0232015	0.0315978	0.0662487	0.0157337	0.00337078	-0.00680389	0.0592798	0.0191851	0.0292407	0.0576068	0.0233125	0.015387	0.124474	0.00770403	0.0291615	0.000906107	0.0913625	0.0311872	0.0105182
0.0463515	0.0278562	0.0202809	0.067121	0.0541675	0.00837944	0.0367338	0.0306285	0.0178001	-0.00537952	0.0307866	0.0202097	0.0480958	0.114086	0.0545495	0.0486767	0.0773624	0.0233902	0.0250433	0.0479238	0.0354649	0.0151064	0.0109278	-0.00356402	-0.000891682	0.000967458	0.0149492	0.00753733	0.00941515	0.0126841	0.0440052	0.0415335	0.0618507	0.110924	0.0683714	-0.00620287	0.00656991	0.103751	0.0538812	0.0566056	0.0954785	0.0599628	0.0459252	0.179172	0.031599	0.0531974	0.00408993	0.12498	0.0643272	0.0435094
0.0730976	0.0394883	0.0541915	0.109567	0.0975689	0.026319	0.0740524	0.0641151	0.0392789	0.0164045	0.0626198	0.0631387	0.0896594	0.173292	0.102458	0.0932083	0.1186	0.0485178	0.0661508	0.0819058	0.0706624	0.0451046	0.0173369	0.0165194	0.0185483	0.0218585	0.0400024	0.0366553	0.032667	0.011522	0.0903924	0.0712529	0.102077	0.169957	0.138859	-0.00243612	0.0351343	0.161493	0.103812	0.10344	0.145079	0.108204	0.0897186	0.242546	0.0722462	0.0883916	0.019337	0.16698	0.113597	0.0958646
0.111096	0.0612803	0.102427	0.160581	0.15224	0.0587089	0.12336	0.111496	0.0736416	0.0541163	0.109242	0.119667	0.143077	0.235557	0.165064	0.148864	0.16731	0.0881844	0.123265	0.124594	0.116403	0.0901921	0.0381481	0.0501532	0.0550039	0.0564265	0.0804175	0.0838463	0.0707798	0.0191924	0.152163	0.109202	0.153046	0.233405	0.227931	0.0203322	0.0827732	0.223715	0.166465	0.163993	0.203216	0.169759	0.148445	0.305626	0.125138	0.137085	0.0476904	0.210853	0.172528	0.160892
0.157651	0.0958075	0.166619	0.217521	0.213875	0.104956	0.180926	0.165896	0.120901	0.106453	0.168021	0.19034	0.20433	0.299751	0.234725	0.213234	0.22363	0.14114	0.198034	0.172504	0.170901	0.148019	0.0750093	0.0998373	0.108216	0.10497	0.135337	0.148025	0.121799	0.0383578	0.225655	0.154547	0.20875	0.297019	0.320041	0.0635878	0.144404	0.287583	0.237057	0.234949	0.265007	0.238022	0.213183	0.367392	0.188791	0.195131	0.0926532	0.25651	0.238561	0.235289
0.209494	0.139277	0.239641	0.275004	0.274191	0.162828	0.241207	0.227175	0.178589	0.170532	0.233853	0.26618	0.267944	0.356236	0.30092	0.274142	0.280392	0.203736	0.278513	0.218992	0.229657	0.21399	0.127433	0.161715	0.172135	0.165209	0.201679	0.225151	0.182489	0.0682626	0.301355	0.204447	0.263941	0.353901	0.411456	0.131826	0.221249	0.347785	0.306216	0.309278	0.32466	0.306875	0.283682	0.424636	0.258554	0.257944	0.152051	0.296594	0.305946	0.31203
0.262389	0.190127	0.311008	0.329536	0.332556	0.228015	0.297799	0.284672	0.245371	0.241425	0.299859	0.335937	0.325697	0.397858	0.361286	0.326865	0.330414	0.270178	0.362784	0.263341	0.289725	0.281858	0.192594	0.227905	0.246766	0.235905	0.274336	0.308403	0.247836	0.110983	0.378254	0.257701	0.313459	0.39974	0.483759	0.216677	0.300404	0.401767	0.373256	0.381768	0.376665	0.369774	0.347909	0.476512	0.33174	0.319847	0.219039	0.330545	0.371071	0.386091
0.312074	0.246667	0.379012	0.371903	0.381075	0.294729	0.344856	0.335686	0.310741	0.312864	0.358734	0.39728	0.377818	0.425295	0.406661	0.365484	0.374205	0.333369	0.435323	0.299474	0.34071	0.344862	0.26568	0.297904	0.321828	0.305162	0.346873	0.389088	0.311789	0.16104	0.445134	0.306412	0.353226	0.427049	0.532244	0.314552	0.376927	0.441955	0.429066	0.439337	0.417102	0.420967	0.403444	0.516081	0.395796	0.375096	0.294189	0.358292	0.423163	0.444448
0.353658	0.299844	0.43339	0.402207	0.416327	0.354365	0.378612	0.377865	0.372325	0.375862	0.404468	0.44071	0.418664	0.436652	0.433616	0.387481	0.40752	0.386239	0.492411	0.325276	0.381206	0.397191	0.337686	0.362065	0.388866	0.369445	0.412602	0.458228	0.366167	0.21693	0.49571	0.350112	0.380089	0.437493	0.552827	0.421157	0.445174	0.469732	0.469611	0.480505	0.444607	0.455445	0.448184	0.543466	0.448929	0.41742	0.367662	0.378057	0.462123	0.485823
0.389217	0.34997	0.468683	0.420784	0.437112	0.406952	0.398418	0.406075	0.426046	0.430718	0.433921	0.462678	0.447565	0.435467	0.446049	0.391886	0.430009	0.423214	0.530977	0.341002	0.409201	0.435334	0.409313	0.412653	0.440516	0.423074	0.465739	0.508461	0.411499	0.27734	0.526902	0.387076	0.396424	0.433308	0.544839	0.517115	0.492547	0.485629	0.493496	0.504078	0.460562	0.475227	0.477003	0.55715	0.487999	0.44813	0.429871	0.39353	0.487757	0.509089
0.416925	0.390605	0.487439	0.430375	0.444236	0.446324	0.406842	0.423773	0.469152	0.471146	0.447623	0.465775	0.465827	0.42671	0.447885	0.384239	0.445968	0.441434	0.547523	0.348853	0.424897	0.458787	0.473007	0.45061	0.471305	0.462202	0.502251	0.535695	0.44286	0.333132	0.539123	0.416523	0.402534	0.418791	0.513978	0.600123	0.519115	0.491254	0.501763	0.512107	0.468469	0.480071	0.493383	0.55693	0.512239	0.464768	0.480959	0.40591	0.502491	0.516435
0.438199	0.423254	0.490889	0.435401	0.440715	0.4716	0.408768	0.432445	0.501315	0.495975	0.449458	0.453558	0.475637	0.416356	0.446154	0.371003	0.457159	0.441455	0.546779	0.353295	0.430568	0.469917	0.526279	0.471996	0.483045	0.486215	0.520319	0.53997	0.460658	0.385366	0.53681	0.439178	0.401459	0.398237	0.472193	0.655593	0.52276	0.488442	0.497996	0.508706	0.472744	0.474055	0.498435	0.54347	0.523426	0.469204	0.513461	0.418059	0.510781	0.512169
0.454869	0.449656	0.484475	0.439985	0.429556	0.484445	0.40977	0.436845	0.519745	0.505782	0.445341	0.431002	0.480574	0.408095	0.446967	0.358974	0.467522	0.427245	0.534335	0.358255	0.429482	0.472952	0.568273	0.480139	0.47672	0.49456	0.520536	0.525273	0.467486	0.427098	0.524069	0.453559	0.396679	0.37833	0.428858	0.683652	0.508865	0.479635	0.485446	0.499632	0.477366	0.462524	0.496014	0.520935	0.524007	0.464722	0.529852	0.431725	0.516672	0.5024
0.467738	0.469225	0.473484	0.447502	0.41476	0.488363	0.414277	0.440769	0.526511	0.502478	0.441357	0.404854	0.482529	0.405117	0.453383	0.353429	0.478192	0.405262	0.516509	0.367522	0.426052	0.47248	0.597864	0.476861	0.457798	0.492034	0.505811	0.498323	0.467148	0.459308	0.506005	0.461399	0.391547	0.361771	0.391691	0.684045	0.482641	0.466815	0.467977	0.489438	0.484828	0.451132	0.488358	0.492818	0.518848	0.455611	0.53024	0.445614	0.524118	0.492012
0.478135	0.484782	0.462864	0.458832	0.399888	0.487856	0.424197	0.446448	0.522606	0.487487	0.441994	0.381441	0.483163	0.407637	0.465637	0.357407	0.488558	0.382724	0.497895	0.383295	0.423467	0.472048	0.617532	0.466465	0.432845	0.483019	0.48078	0.466701	0.463009	0.482529	0.486672	0.463438	0.387752	0.350433	0.369673	0.660743	0.45403	0.451687	0.44854	0.480586	0.495635	0.44251	0.478168	0.463078	0.511888	0.444444	0.518884	0.459573	0.5346	0.483986
0.484578	0.494991	0.454125	0.472395	0.387797	0.48643	0.438427	0.45533	0.509436	0.462569	0.448997	0.362417	0.483199	0.414361	0.480058	0.3698	0.497771	0.365615	0.483616	0.404614	0.42331	0.473279	0.62532	0.451474	0.408884	0.471615	0.450711	0.436972	0.457314	0.495503	0.469209	0.460458	0.386554	0.344781	0.362837	0.618498	0.427935	0.435745	0.429642	0.473113	0.50839	0.438863	0.466018	0.435313	0.506166	0.434132	0.498528	0.470654	0.547353	0.479004
0.485694	0.499165	0.448489	0.485152	0.378335	0.486483	0.453384	0.466011	0.487877	0.430052	0.461066	0.351118	0.482586	0.42203	0.49121	0.387225	0.502505	0.357181	0.47384	0.431467	0.425427	0.475744	0.620725	0.435619	0.388113	0.460199	0.420295	0.413407	0.450809	0.500591	0.452864	0.452816	0.387713	0.344455	0.369397	0.568052	0.411258	0.419622	0.410278	0.46471	0.520368	0.439528	0.453688	0.411519	0.503268	0.425897	0.474037	0.477938	0.56029	0.475648
0.480434	0.494812	0.444598	0.491636	0.371693	0.488576	0.464411	0.477152	0.462067	0.393067	0.474347	0.346967	0.480924	0.427915	0.495544	0.405486	0.500232	0.357385	0.468296	0.459589	0.427761	0.477543	0.603748	0.419069	0.373846	0.450764	0.392765	0.397573	0.44285	0.498643	0.437922	0.44189	0.390008	0.348489	0.38363	0.514387	0.404432	0.405782	0.391427	0.453057	0.528426	0.441965	0.440788	0.395543	0.503408	0.419583	0.445583	0.480482	0.568651	0.471651
0.469245	0.480354	0.441034	0.488747	0.366608	0.491493	0.467458	0.487001	0.433881	0.357023	0.483433	0.349387	0.477452	0.428527	0.490139	0.418088	0.488051	0.363401	0.463449	0.484651	0.427644	0.476215	0.576677	0.403087	0.366064	0.442127	0.369545	0.388637	0.432641	0.490637	0.423028	0.428172	0.391663	0.35548	0.399726	0.460504	0.406443	0.39448	0.373231	0.435061	0.529954	0.442684	0.426163	0.386924	0.504761	0.414264	0.415816	0.477769	0.569397	0.464225
0.451959	0.453924	0.436076	0.474395	0.361532	0.493381	0.460381	0.492506	0.40585	0.322762	0.482724	0.3554	0.471561	0.422338	0.474063	0.422258	0.465814	0.370793	0.455899	0.502289	0.422176	0.469455	0.538986	0.388252	0.363056	0.432578	0.350401	0.383997	0.418028	0.477923	0.406548	0.412437	0.391058	0.363841	0.410232	0.414615	0.413359	0.386466	0.356058	0.408866	0.523543	0.438402	0.410194	0.385278	0.504604	0.407942	0.387118	0.469773	0.55966	0.451418
0.43058	0.419071	0.427673	0.44869	0.355449	0.491573	0.44348	0.492046	0.380239	0.295501	0.468019	0.361952	0.462498	0.408557	0.449016	0.416629	0.432161	0.374837	0.442341	0.509055	0.408938	0.455503	0.494492	0.372989	0.362348	0.420203	0.333898	0.380042	0.398759	0.460445	0.388082	0.395498	0.386376	0.371686	0.411606	0.374969	0.42011	0.381994	0.341058	0.374192	0.509211	0.426711	0.390896	0.389339	0.499874	0.399609	0.357695	0.457664	0.537883	0.432559
0.407101	0.378481	0.415778	0.412348	0.34708	0.483866	0.419254	0.484212	0.35825	0.277692	0.437943	0.365068	0.44934	0.389661	0.419651	0.402184	0.392586	0.371654	0.420522	0.504012	0.38544	0.433454	0.446859	0.358376	0.361548	0.402836	0.318018	0.373085	0.37512	0.436852	0.365645	0.377256	0.376097	0.377024	0.402507	0.345508	0.420274	0.38038	0.327417	0.330897	0.488277	0.40724	0.370096	0.397448	0.487304	0.388921	0.330882	0.441867	0.502338	0.40738
0.383214	0.335561	0.399654	0.372729	0.3366	0.468912	0.391637	0.468503	0.343275	0.270075	0.394623	0.362215	0.431987	0.366567	0.38762	0.380758	0.34847	0.359043	0.393498	0.487321	0.353973	0.403616	0.399998	0.343251	0.358835	0.381735	0.300863	0.360323	0.348324	0.40876	0.340558	0.359503	0.358984	0.377125	0.384896	0.323907	0.409194	0.379922	0.316088	0.286102	0.463035	0.381666	0.34811	0.406175	0.466723	0.376682	0.305232	0.422335	0.457516	0.379976
0.360768	0.299352	0.38097	0.333486	0.324745	0.447457	0.364976	0.444051	0.335085	0.271175	0.343268	0.351748	0.408257	0.342922	0.359253	0.357639	0.307328	0.336975	0.362384	0.461721	0.315881	0.36773	0.358929	0.328814	0.352906	0.357503	0.281378	0.340569	0.321454	0.373806	0.314008	0.341198	0.335537	0.370248	0.361329	0.308566	0.382162	0.37793	0.306978	0.242696	0.436299	0.354429	0.32568	0.412888	0.438208	0.36509	0.283216	0.401802	0.404813	0.351945
0.33783	0.271619	0.362189	0.299223	0.312953	0.418167	0.34294	0.414156	0.333048	0.277979	0.29079	0.334645	0.378822	0.321882	0.334971	0.33497	0.275646	0.307628	0.333147	0.430989	0.274745	0.328808	0.322104	0.316495	0.342842	0.332604	0.259858	0.31446	0.294035	0.335884	0.287262	0.321578	0.303728	0.354946	0.337582	0.299546	0.340756	0.371821	0.299581	0.204864	0.410851	0.326756	0.306477	0.415018	0.403704	0.355026	0.266632	0.379975	0.347543	0.325604
0.314971	0.25694	0.343091	0.272255	0.303339	0.38317	0.327637	0.378333	0.334994	0.285961	0.244075	0.310807	0.344855	0.30272	0.316856	0.3143	0.25392	0.274858	0.305669	0.400074	0.23323	0.290555	0.291898	0.306128	0.328665	0.309309	0.23795	0.284065	0.269061	0.29396	0.262432	0.298612	0.265684	0.329734	0.314391	0.294966	0.283683	0.359272	0.293202	0.174377	0.388909	0.303535	0.290286	0.410689	0.364454	0.348651	0.25458	0.360195	0.286837	0.301863
0.292031	0.253705	0.325311	0.256193	0.296516	0.344704	0.319225	0.34196	0.337076	0.290017	0.208544	0.283004	0.308784	0.286419	0.303974	0.294931	0.244286	0.243257	0.282297	0.368815	0.199037	0.256619	0.267274	0.298691	0.308761	0.292604	0.218068	0.252215	0.247784	0.254632	0.238232	0.273284	0.223896	0.298272	0.294173	0.294257	0.220184	0.341339	0.286022	0.154598	0.371799	0.287658	0.279028	0.40025	0.327446	0.34664	0.247549	0.342819	0.231584	0.283927
0.269651	0.259732	0.309603	0.249077	0.293644	0.306032	0.316179	0.304469	0.335488	0.285853	0.187374	0.255135	0.274007	0.272939	0.292414	0.277366	0.244244	0.217062	0.260376	0.33992	0.173436	0.22991	0.246117	0.293878	0.283905	0.283267	0.202592	0.221839	0.230903	0.219494	0.216727	0.244275	0.182046	0.263162	0.274055	0.29611	0.150891	0.319481	0.277064	0.143355	0.359969	0.280767	0.271501	0.385225	0.294484	0.348542	0.244043	0.328174	0.182826	0.271827
0.2493	0.270432	0.294313	0.248728	0.294237	0.271363	0.316194	0.271201	0.327415	0.271125	0.181416	0.227885	0.245429	0.260713	0.279651	0.25958	0.249522	0.199225	0.237111	0.313723	0.157961	0.212174	0.225931	0.290085	0.255366	0.281485	0.193212	0.195453	0.218704	0.190405	0.199115	0.211855	0.144753	0.229536	0.253909	0.298736	0.0876909	0.296919	0.265711	0.139128	0.353331	0.283046	0.267756	0.368242	0.268769	0.353057	0.241261	0.317909	0.1438	0.26667
0.233476	0.282275	0.280561	0.252118	0.296674	0.246195	0.317386	0.24223	0.312028	0.247363	0.189626	0.206373	0.224087	0.25113	0.264611	0.241052	0.255038	0.190967	0.213863	0.29014	0.152409	0.203959	0.205639	0.286287	0.225387	0.285781	0.190612	0.17493	0.211465	0.171715	0.186911	0.177128	0.118038	0.20345	0.231876	0.300289	0.0330962	0.277522	0.252568	0.140791	0.351739	0.292779	0.267037	0.352332	0.253016	0.358333	0.236907	0.311436	0.117109	0.269542
0.222639	0.29142	0.267506	0.25646	0.298716	0.232484	0.319216	0.217756	0.289822	0.215417	0.209782	0.191697	0.214394	0.244659	0.246756	0.222587	0.257281	0.191973	0.191147	0.270302	0.155203	0.204911	0.182823	0.281204	0.197916	0.293945	0.194526	0.161633	0.208508	0.162467	0.182	0.140702	0.104214	0.190608	0.207342	0.299057	-0.00994609	0.264831	0.240187	0.149149	0.35538	0.308993	0.269679	0.339976	0.249472	0.363598	0.228717	0.308652	0.104313	0.281848
0.219159	0.297682	0.256866	0.25941	0.2988	0.234599	0.322798	0.200488	0.266071	0.181427	0.23924	0.187405	0.218468	0.243657	0.230591	0.205792	0.254185	0.201146	0.176176	0.253954	0.162966	0.214155	0.159592	0.275155	0.17338	0.302524	0.20416	0.156884	0.21037	0.16293	0.185971	0.108963	0.108843	0.196691	0.184406	0.294772	-0.0345108	0.263488	0.230646	0.165883	0.364809	0.329363	0.276116	0.334686	0.259909	0.368203	0.216877	0.309616	0.10741	0.302554
0.224197	0.302969	0.250766	0.260827	0.296345	0.253682	0.330589	0.189501	0.244487	0.152248	0.275469	0.19482	0.237308	0.249432	0.219704	0.195147	0.247315	0.217617	0.175058	0.244962	0.172201	0.230488	0.139409	0.269939	0.155689	0.310191	0.218869	0.162516	0.217491	0.171359	0.201267	0.0847798	0.134637	0.222874	0.164888	0.288939	-0.040493	0.275732	0.228369	0.194907	0.380632	0.352269	0.287802	0.337689	0.284578	0.372979	0.204775	0.31413	0.125739	0.330869
0.238511	0.3108	0.251566	0.261892	0.292786	0.288696	0.345652	0.18647	0.229818	0.135286	0.31626	0.215703	0.269068	0.263351	0.220225	0.192883	0.239849	0.241477	0.196076	0.247148	0.180059	0.252419	0.127603	0.267714	0.147108	0.31715	0.238819	0.181121	0.230736	0.187252	0.22955	0.0734351	0.182506	0.268365	0.154604	0.286184	-0.0264206	0.304005	0.237	0.24002	0.40306	0.376654	0.304348	0.350357	0.323401	0.380007	0.196862	0.321577	0.159034	0.364636
0.261337	0.327525	0.26288	0.2648	0.291458	0.334497	0.370755	0.191974	0.226317	0.136902	0.359769	0.24872	0.315346	0.283977	0.235388	0.201079	0.237582	0.273769	0.242342	0.264034	0.185352	0.278256	0.129893	0.271438	0.149493	0.325455	0.265213	0.2156	0.250278	0.20837	0.271683	0.0804317	0.247902	0.329638	0.156814	0.291791	0.006922	0.350032	0.259209	0.303501	0.431646	0.400783	0.326136	0.373695	0.375369	0.391544	0.20081	0.332626	0.206798	0.400885
0.294725	0.357457	0.290295	0.272581	0.296624	0.391125	0.407621	0.20877	0.237924	0.16253	0.404579	0.296079	0.373014	0.311731	0.268385	0.22148	0.246246	0.315724	0.318463	0.295846	0.189511	0.306298	0.151866	0.283919	0.163474	0.339066	0.299833	0.268084	0.279348	0.236557	0.324825	0.112327	0.33359	0.404261	0.176432	0.312513	0.0609468	0.417495	0.294309	0.388544	0.465344	0.426541	0.353809	0.410076	0.441347	0.411623	0.224479	0.346873	0.271374	0.437771
0.337284	0.40526	0.338298	0.28705	0.313671	0.452464	0.456339	0.238082	0.265363	0.215778	0.449834	0.355009	0.439221	0.343729	0.318254	0.251702	0.271388	0.36768	0.414283	0.344983	0.196177	0.335111	0.197123	0.306664	0.191418	0.36033	0.344123	0.338619	0.31886	0.270597	0.392066	0.169151	0.431725	0.478863	0.215014	0.350524	0.128662	0.499311	0.344642	0.484161	0.50286	0.452803	0.384061	0.45638	0.511845	0.442254	0.273691	0.365815	0.346358	0.469428
0.387209	0.475642	0.406861	0.31013	0.346913	0.514471	0.514952	0.285982	0.308492	0.296921	0.495275	0.419638	0.510099	0.376108	0.379024	0.290541	0.314032	0.42813	0.528993	0.407581	0.211167	0.363793	0.265477	0.338299	0.233743	0.392	0.398285	0.42425	0.370317	0.315469	0.468308	0.25115	0.535322	0.549287	0.277978	0.409756	0.211911	0.594175	0.406253	0.586067	0.543058	0.479812	0.418401	0.512703	0.58457	0.484329	0.346154	0.392236	0.432252	0.495747
0.441045	0.560705	0.50305	0.342474	0.398717	0.57345	0.579379	0.352187	0.364838	0.402668	0.540937	0.490882	0.580544	0.409242	0.450697	0.335643	0.378439	0.493219	0.642401	0.478969	0.240285	0.392088	0.352643	0.380609	0.290474	0.434542	0.460726	0.518949	0.434598	0.369175	0.548933	0.354132	0.636327	0.609214	0.360824	0.481802	0.298642	0.69609	0.474586	0.684793	0.585252	0.507981	0.453075	0.57663	0.653733	0.536812	0.444987	0.425441	0.525553	0.51666
0.491482	0.661004	0.617037	0.383328	0.468324	0.623628	0.643922	0.441616	0.429563	0.520433	0.586619	0.557546	0.641899	0.438016	0.521477	0.384384	0.456941	0.556849	0.747769	0.553874	0.287666	0.420153	0.446453	0.428192	0.3604	0.486345	0.527954	0.614473	0.507736	0.433758	0.628003	0.470419	0.722739	0.653828	0.463828	0.561658	0.386158	0.797224	0.543767	0.770434	0.629275	0.536307	0.488897	0.644776	0.71335	0.594134	0.553676	0.469094	0.620663	0.533535
0.536537	0.759079	0.753423	0.432511	0.547546	0.665275	0.70227	0.561895	0.49839	0.649917	0.631449	0.618708	0.693093	0.462421	0.590106	0.435907	0.551058	0.611324	0.838671	0.624692	0.357565	0.448035	0.545034	0.482212	0.436904	0.546618	0.594905	0.701786	0.594292	0.51076	0.696214	0.594754	0.794664	0.680843	0.587281	0.642896	0.471339	0.892325	0.604706	0.836571	0.675284	0.567203	0.527243	0.716376	0.759565	0.657622	0.669985	0.518961	0.713704	0.549188
0.566962	0.847583	0.898696	0.482033	0.635294	0.691423	0.748795	0.70252	0.557281	0.772802	0.673676	0.665178	0.725325	0.478638	0.646183	0.482669	0.649844	0.648473	0.900847	0.694435	0.440981	0.475107	0.633549	0.536666	0.521174	0.605649	0.655681	0.772506	0.68702	0.589155	0.753482	0.704673	0.841147	0.686787	0.712662	0.708001	0.540547	0.964378	0.655979	0.872036	0.723242	0.59842	0.564884	0.781997	0.783979	0.720436	0.775037	0.574596	0.788213	0.564478
0.576733	0.916916	1.03505	0.529033	0.717259	0.697624	0.779726	0.871162	0.60077	0.87493	0.710632	0.691426	0.734541	0.484438	0.682162	0.523004	0.740194	0.661208	0.935729	0.757869	0.533615	0.499693	0.702389	0.584746	0.601845	0.660717	0.704605	0.820007	0.779759	0.668342	0.791832	0.793803	0.857792	0.67365	0.838043	0.752588	0.593875	1.01027	0.688123	0.877891	0.772181	0.627912	0.604905	0.841917	0.786563	0.778518	0.85276	0.634972	0.84071	0.580861
0.562178	0.950734	1.1606	0.568207	0.781126	0.680504	0.793878	1.04491	0.621975	0.943913	0.738843	0.697064	0.719502	0.478511	0.696596	0.55298	0.820359	0.645223	0.94027	0.813194	0.626242	0.519019	0.744446	0.625566	0.668986	0.706428	0.737332	0.84009	0.864869	0.73333	0.808598	0.852002	0.84333	0.643272	0.940043	0.766317	0.622971	1.02508	0.695743	0.85556	0.819528	0.652568	0.643079	0.893728	0.76691	0.828371	0.90046	0.690062	0.866345	0.597116
0.522982	0.944167	1.25444	0.595141	0.815559	0.638759	0.792441	1.22474	0.615696	0.971234	0.754337	0.680382	0.682011	0.459007	0.685399	0.569198	0.876809	0.597798	0.917366	0.857838	0.712227	0.529716	0.755632	0.651932	0.712748	0.738345	0.751901	0.830206	0.934198	0.78099	0.803296	0.871795	0.799779	0.596378	1.01355	0.747415	0.628718	1.00533	0.67579	0.807019	0.862423	0.6684	0.680422	0.936246	0.724215	0.866806	0.908327	0.738392	0.863491	0.610113
[truncated: 4,800 more columns]
